# Supplementary material for: The Neosartorya (Aspergillus) fischeri antifungal protein NFAP2 has low potential to trigger resistance development in Candida albicans in vitro
Source: Microbiol Spectr. 2024 Nov 19;13(1):e01273-24. doi: 10.1128/spectrum.01273-24 (PMC11705825; doi:10.1128/spectrum.01273-24)
Supplement: Supplemental file S2 — Identified nonsynonymous mutations in exogenic regions in generated C. albicans strains. [file spectrum.01273-24-s0002.xlsx]

## Sheet: NFAP2-4
TABLE S12 Identified nonsynonymous mutations in exogenic regions in NFAP2/4 strain based on the Funannotate gene prediction
Chromosome	Region	WT gene sequence	Type	Reference	Allele	Reference allele	Length	Linkage	Zygosity	Count	Coverage	Frequency	Probability	Forward read count	Reverse read count	Forward read coverage	Reverse read coverage	Forward/reverse balance	Average quality	Read count	Read coverage	# unique start positions	# unique end positions	Read position test probability	Read direction test probability	Hyper-allelic	BaseQRankSum	Homopolymer	Homopolymer length	Control count	Control coverage	Control frequency	Coding region change	Amino acid change	Amino acid change in longest transcript	Coding region change in longest transcript	Other variants within codon	Non-synonymous	Start by 3' rule	Symbols by 3' rule
NODE_34	57032	ATGTCGGAGTTTCCCAACATTGATACTTTAGATTTCATTCCTGCTGCTGCTGGTACTGGTACTGGTACTGGTGTGGCTCAACAACAACAACAACAGCGTCAATTTCAACAGTATTTGAGAACTCCAAAATCAGCTTCTAGTCCTAAATTTCAATTGACTGCTACTAATTTCTCCAATCAGACCACTCCAGCGTTTGGCTCTGTTGCCACTTTTTCCAATAATTCTTTCTTACCTGATGGTAGCGACAGTGATTTACTTCCAGCCAATGCCCAATTCACACCAATCACACCGGGAATTGTCAACTACAATACATATATGGCAACTCAATCAGTGCAACCAAACAATAAATTTGAACCACTGTTGAGTACACCAAATTCTGTTAATGGTGTTTCTAATTCG…	SNV	T	A	No	1		Heterozygous	14	33	42.4242		8	7	16	18	0.466667	38.7857	15	34	11	12	0.0432463	0.98972	no	2.42	No	1	2	35	5.71429	FUN_003007-T1:c.581T>A; FUN_003009-T1:c.-3319T>A	FUN_003007-T1.cds:p.Phe194Tyr	FUN_003007-T1.cds:p.Phe194Tyr	FUN_003007-T1:c.581T>A	Yes	Yes
NODE_34	57034..57036	ATGTCGGAGTTTCCCAACATTGATACTTTAGATTTCATTCCTGCTGCTGCTGGTACTGGTACTGGTACTGGTGTGGCTCAACAACAACAACAACAGCGTCAATTTCAACAGTATTTGAGAACTCCAAAATCAGCTTCTAGTCCTAAATTTCAATTGACTGCTACTAATTTCTCCAATCAGACCACTCCAGCGTTTGGCTCTGTTGCCACTTTTTCCAATAATTCTTTCTTACCTGATGGTAGCGACAGTGATTTACTTCCAGCCAATGCCCAATTCACACCAATCACACCGGGAATTGTCAACTACAATACATATATGGCAACTCAATCAGTGCAACCAAACAATAAATTTGAACCACTGTTGAGTACACCAAATTCTGTTAATGGTGTTTCTAATTCG…	Deletion	TCG	-	No	3		Heterozygous	14	32	43.75		8	7	16	17	0.466667	35.2857	15	33	11	13	0.0866508	0.997919	no	1.38	No	1	2	35	5.71429	FUN_003007-T1:c.583_585delTCG; FUN_003009-T1:c.-3317_-3315delTCG	FUN_003007-T1.cds:p.Ser195del	FUN_003007-T1.cds:p.Ser195del	FUN_003007-T1:c.583_585delTCG	Yes	Yes	57033
Genes highlighted in red were omitted when the PCR amplicon analyses denied the presence of mutations.
Gene mutations highlighted in yellow were omitted as they were present in the non-selected control strains, and thus were not considered as a consequence of the NFAP2 or FLC pressure.

## Sheet: NFAP2-5
TABLE S13 Identified nonsynonymous mutations in exogenic regions in NFAP2/5 strain based on the Funannotate gene prediction
Chromosome	Region	WT gene sequence	Type	Reference	Allele	Reference allele	Length	Linkage	Zygosity	Count	Coverage	Frequency	Probability	Forward read count	Reverse read count	Forward read coverage	Reverse read coverage	Forward/reverse balance	Average quality	Read count	Read coverage	# unique start positions	# unique end positions	BaseQRankSum	Read position test probability	Read direction test probability	Hyper-allelic	Homopolymer	Homopolymer length	Control count	Control coverage	Control frequency	Coding region change	Amino acid change	Amino acid change in longest transcript	Coding region change in longest transcript	Other variants within codon	Non-synonymous	Start by 3' rule	Symbols by 3' rule
NODE_25	154793^154794	ATGAAATATCAACAAATACCCAAATCTATACGACTATTATTTGATATTTATAAACAATTATCAAATAAACAAAATTCCGTTTATCATCCTCAAGTTGGCAAATATTTATCTCAAACCAATGATTTAAATCTAATATATCAACAATGGCAAATATTAACCAATAATAGAAAGAAAGGTGATTCCATCAAAAATATAACTGAACGACAATTTTATTCTCCATCAATTTCATTTGGTGATTATGAATTATCTCTGACCAAGAAATTATTTATTAAACCTACAAAAAACCATTTTTCATTTATAACCGGGTTACCATTAGAAGATCCAATATTCTCCCTGAAATCTCATGATAAAAATCGTCATGGACAATTTATAAATAATATTGAAAATAATTTATTATCA…	Insertion	-	TTGTTC	No	6		Heterozygous	12	31	38.7097		5	10	13	28	0.333333	38.625	15	41	12	14	4.04	0.254384	1	no	No	1	2	15	13.3333	FUN_002484-T1:c.1135_1136insGAACAA	FUN_002484-T1.cds:p.Thr378_Thr379insArgThr	FUN_002484-T1.cds:p.Thr378_Thr379insArgThr	FUN_002484-T1:c.1135_1136insGAACAA	No	Yes	154793
NODE_39	34795^34796	ATGAATGGTAATATTGAAGATGATCCATGGTCAAGTGGATGGAATGATGACAATGACAATAATAATACCTCCATCAATGATCCACTAACAGGAGCAACTGCAACAACAACCCCTTATCAATCTTCATATTTAACATCATCACAATTATTTACTTCAACAGGTGGTGGTGGTAGTGGTAGTGGAGGTGGCTATAATAGTGGAGTTAATACATATAATACAACAATTCCACCAAATTTAATTAATGTACCATCATCTTATGAAACAATATATTCTCATTTCATAACCAAATATAACAATAACAACAACAACAACAACTCAAATTCAACTTTTACATTGAATGATTTTGAAATTAATATAATTGATAAATTAATTTCATTAAATTATTTAACTAATTATCAA…	Insertion	-	TATTAT	No	6		Heterozygous	20	44	45.4545		15	12	30	28	0.444444	37.0167	27	58	23	25	8.95	0.10566	0.999804	no	No	1	0	26	0	FUN_003235-T1:c.-3532_-3527dupATAATA; FUN_003237-T1:c.62_67dupATAATA; FUN_003238-T1:c.*419_*424dupATAATA	FUN_003237-T1.cds:p.Asn22_Thr23insAsnAsn	FUN_003237-T1.cds:p.Asn22_Thr23insAsnAsn	FUN_003237-T1:c.62_67dupATAATA	No	Yes	34795
NODE_71	19575	ATGGCCAGAAATAAGAATATCATTCCCCACTCACCTTCACGGTCGTTATCTTATAATTTGAATACTCATCCTCCATTATCGACAACAACCAAATGCTATGATAAGAATTATTATTTAACATTGAAGAACTCACAATCAATGTATATTCATAATATTGTATTTCTTAGAAATGATCATTATTTTTCTTCTTCCCTTGGTTGTGGTTTATTTGTTAGTGTGTATGACCCTTTGAAAGTATTACAATCTTGTGGAAAACAGTATTATGTTAGATATCATCATAAGAATAATTTGTCCCAAATTGTTGAATTTTGGATAGCTAAACCATTTGTTGATACATTAGAAGAAAGATTGGAGAAGGCATGTTAA	SNV	G	A	No	1		Homozygous	21	31	67.7419		7	18	14	25	0.28	38.619	25	39	16	16	2.79	0.903631	0.946814	no	No	1	2	13	15.3846	FUN_004330-T1:c.*542G>A; FUN_004331-T1:c.188C>T; FUN_004332-T1:c.-893G>A; FUN_004333-T1:c.-3083G>A	FUN_004331-T1.cds:p.Ser63Phe	FUN_004331-T1.cds:p.Ser63Phe	FUN_004331-T1:c.188C>T	No	Yes
NODE_117	7313	ATGTCATCCAACATTTTAGAACAGTCCTTAGACGATATAATTGGTGAAAAACAACATCAAAGAAAATTTGTTCCTAGTCGTAGAAGAGGAAATCCAAATTTCCGTCGTGGTGGTGGTGGAGCAGGAGTCTCCACCAGAGGCAATCGTCATCATCCATATCGATCAAATCCTTCAACTAGAAGAGACACCGATTCATATATTCCTAGACCAGCAGTTTCATCTTCTTCTTCAATACCAAAACAAGTATCTTTATTAGCCAATGGACGTCCAACATTAAGAATTAAAAACATTCATCCGGAATTAAATGGTGAAGATTTATCAAATTTATTTTCTAGTATATCACCAGTTGATTTTGTTAAATTTGATGATGATAATGATACTATTGCATATATTTGTTTC…	SNV	C	T	No	1		Heterozygous	11	28	39.2857		4	10	15	22	0.285714	38.1818	14	37	9	10	1.41	0.788083	0.876473	no	No	1	2	15	13.3333	FUN_005224-T1:c.-3717G>A; FUN_005225-T1:c.809C>T; FUN_005226-T1:c.*266G>A	FUN_005225-T1.cds:p.Thr270Ile	FUN_005225-T1.cds:p.Thr270Ile	FUN_005225-T1:c.809C>T	No	Yes
NODE_158	854	ATGATGACATTTGACAATTATAACACTACTAAAGATAACAGTAGCTCAAACAACAATACTACTGATCATGGTAATAATGGTCATAACTCTCATTTTTATCGTCAATGTTCTCAAGAAGGTGGTAACAATCAACAATCTCAAAGACAACCACCACCGCCATCATCGCAACAAGATATACACTTACAACAACAACAACAATCTCTGCAATATCCATTTATGCAGAATTTAAACACACGAGTTTCACCTACACTTCCATTTCAACAATCTATTGGTAATTTAAATGGTGCACCTTCTAGTTTGACAACAGCAACTACTATGAATACTTCACCAATATGGAATTCCCCATTTAATCTGCAACAGCAACCACCACCACCACCGCAACAACAACAACAACAATAT…	SNV	G	T	No	1		Heterozygous	11	30	36.6667		7	5	44	26	0.416667	36.9091	12	35	10	10	1.27	0.0286312	0.993308	no	No	1	1	42	2.38095	FUN_005647-T1:c.2024C>A	FUN_005647-T1.cds:p.Pro675Gln	FUN_005647-T1.cds:p.Pro675Gln	FUN_005647-T1:c.2024C>A	No	Yes
NODE_211	5055	ATGCCAACAAATAGTTATAAAATTAATCCTAAAGCTACTAAATCTATTCATTACACATTATATTATGGTACATTTATTCATACCCCTGATTTAACCACTTTAGAAATCAATTTCAATACATTAGTGGGAGTTAATGAACAAGGTACAATTGATTTTATTCATAAAGATTATGATGCATCGCTTTATAATAATAAATCTCCTATACAATTCTTTATTGATCAAAGAGAACACCACCACAGTCAACCACATCAGGAAAATCATGGCCAACAACGATATCAACATTTTGAATTTGTTGATTATTCCCATGATTTAACGAAATTTTTTATACCAGGATTTATTGATACACATATTCATGCATCACAATATCCTAATATTGGTATTGGATTAGGTACTCCATTA…	SNV	C	T	No	1		Heterozygous	13	35	37.1429		10	4	14	26	0.285714	36.5385	14	40	9	9	0.53	0.00222861	0.122612	no	No	1	2	32	6.25	FUN_005845-T1:c.1480C>T	FUN_005845-T1.cds:p.His494Tyr	FUN_005845-T1.cds:p.His494Tyr	FUN_005845-T1:c.1480C>T	No	Yes
Genes highlighted in red were omitted when the PCR amplicon analyses denied the presence of mutations.
Gene mutations highlighted in yellow were omitted as they were present in the non-selected control strains, and thus were not considered as a consequence of the NFAP2 or FLC pressure.

## Sheet: NFAP2-6
TABLE S14 Identified nonsynonymous mutations in exogenic regions in NFAP2/6 strain based on the Funannotate gene prediction
Chromosome	Region	WT gene sequence	Type	Reference	Allele	Reference allele	Length	Linkage	Zygosity	Count	Coverage	Frequency	Probability	Forward read count	Reverse read count	Forward read coverage	Reverse read coverage	Forward/reverse balance	Average quality	Read count	Read coverage	# unique start positions	# unique end positions	BaseQRankSum	Read position test probability	Read direction test probability	Hyper-allelic	Homopolymer	Homopolymer length	Control count	Control coverage	Control frequency	Coding region change	Amino acid change	Amino acid change in longest transcript	Coding region change in longest transcript	Other variants within codon	Non-synonymous	Start by 3' rule	Symbols by 3' rule
NODE_59	54207..54208	ATGTTACAATTACACGTTTGGGGCAAAGATAATGAAATATCAATAATTTCACCATCATGTATTGCATCAGCTTATTTATTAAATCAAGTGTTAACACCACAAAATATTGAATTTGAAATAATTCCATCAAATAATACCAATTTATCTGATATTAATCAATTACCGGTATTAATCGATAATGAAACCAAAGAGAAATATAATGGATATAATGAAATCATAAGATTTATTGAATCTAAATATTTGTCAACGTCAACAAAGTTATCATTAGTATCATATTTATCTAGTGATTCGTTGAAAACAACAAAAGAAAAGTTAATTAATAAAGGATTAATAAATTTATTAATTAATAAATTTGAATATATTAATCAATATAATTTATATTTAAATAATAAAAATTAT…	Deletion	AT	-	No	2		Heterozygous	12	29	41.3793		5	10	15	23	0.333333	36.0833	15	38	13	14	-0.92	0.86376	0.985525	no	No	1	1	9	11.1111	FUN_004000-T1:c.-4096_-4095delAT; FUN_004001-T1:c.-1431_-1430delAT; FUN_004002-T1:c.617_618delAT; FUN_004003-T1:c.-1524_-1523delAT; FUN_004004-T1:c.-3870_-3869delAT	FUN_004002-T1.cds:p.Asp206fs	FUN_004002-T1.cds:p.Asp206fs	FUN_004002-T1:c.617_618delAT	Yes	Yes	54206
NODE_59	54210		SNV	A	G	No	1		Heterozygous	12	29	41.3793		5	10	15	23	0.333333	35.5	15	38	11	11	-0.84	0.933392	0.985525	no	No	1	1	9	11.1111	FUN_004000-T1:c.-4098T>C; FUN_004001-T1:c.-1433T>C; FUN_004002-T1:c.620A>G; FUN_004003-T1:c.-1521A>G; FUN_004004-T1:c.-3867A>G	FUN_004002-T1.cds:p.Glu207Gly	FUN_004002-T1.cds:p.Glu207Gly	FUN_004002-T1:c.620A>G	Yes	Yes
NODE_59	54214		SNV	G	C	No	1		Heterozygous	12	29	41.3793		5	11	15	24	0.3125	35.1667	16	39	11	11	-1.13	0.990868	0.971413	no	No	1	1	9	11.1111	FUN_004000-T1:c.-4102C>G; FUN_004001-T1:c.-1437C>G; FUN_004002-T1:c.624G>C; FUN_004003-T1:c.-1517G>C; FUN_004004-T1:c.-3863G>C	FUN_004002-T1.cds:p.Glu208Asp	FUN_004002-T1.cds:p.Glu208Asp	FUN_004002-T1:c.624G>C	Yes	Yes
NODE_59	54205		Deletion	T	-	No	1		Heterozygous	12	28	42.8571		5	10	14	23	0.333333	34.8333	15	37	11	11	-1.39	0.893487	0.996108	no	No	1	1	9	11.1111	FUN_004000-T1:c.-4093delA; FUN_004001-T1:c.-1428delA; FUN_004002-T1:c.615delT; FUN_004003-T1:c.-1526delT; FUN_004004-T1:c.-3872delT	FUN_004002-T1.cds:p.Asp205fs	FUN_004002-T1.cds:p.Asp205fs	FUN_004002-T1:c.615delT	Yes	Yes	54204
NODE_59	54216		SNV	G	A	No	1		Heterozygous	12	28	42.8571		5	11	15	24	0.3125	36.5	16	39	11	11	-0.53	0.992134	0.971413	no	No	1	1	9	11.1111	FUN_004000-T1:c.-4104C>T; FUN_004001-T1:c.-1439C>T; FUN_004002-T1:c.626G>A; FUN_004003-T1:c.-1515G>A; FUN_004004-T1:c.-3861G>A	FUN_004002-T1.cds:p.Gly209Glu	FUN_004002-T1.cds:p.Gly209Glu	FUN_004002-T1:c.626G>A	Yes	Yes
NODE_67	49106^49107	ATGCCCATAATTAAAACTATAACTCGATCAATTAGAGCAATACTTGCGACCCTTTATCTTGTATTAATAATTCTAACTATTCCATTAGCATTTGATGTTGGAGGAGTTAATTGTGGATTAGCATATTCTTTAACAACTTTAGTGACATATTTTATATTGACAACAATTAGAATTTTAGTTCGTAAAACAAAATATTTCCAATGGATTTCAATAATTTATTATTGTCAACATTTTTTCATCCCTAGTTTATTAACTTATTTTTTAAGTTATTATAGTCATGAAAACATCAAGAAATTAGATCTTATTAGTAGTAGTGGAAGTGGTAGTAGTACTAGTACTAGTACTAGTAGCAAATTTAATCCGGTGATGATTTGGCGATTAGTATTGATTAATTCAACT…	Insertion	-	TGG	No	3		Heterozygous	13	34	38.2353		9	7	24	23	0.4375	37.9487	16	47	12	12	1.68	0.243569	0.993912	no	No	1	2	25	8	FUN_004236-T1:c.-4488_-4486dupCCA; FUN_004237-T1:c.*1827_*1829dupGTG; FUN_004238-T1:c.1331_1333dupGTG	FUN_004238-T1.cds:p.Gly444_Asp445insGly	FUN_004238-T1.cds:p.Gly444_Asp445insGly	FUN_004238-T1:c.1331_1333dupGTG	No	Yes	49106, 49123	49123: GTG
NODE_97	18354^18355	ATGAAGTACATTGATGAGGTTGATCTTGAACTTGTCAATCAAGAGCTAAATTTCCATTCCCCCGACAACAATTTGGTGATAAAGGGGGGTTGTGAGTTGTTTACCACCAAACCCATAGGATCTGATAGGAAGTTGTTCAAGACGATTGATAAGCATTTGGACCAAATAATAGAGGATAATCAATTTTCACGATCAATCGAGAGGGAAAAACGAAATTCAATAAGTTCTATGTTTGGAAGCAACGCCAGTTCACCAGATTTAAGAAGGCACAGTGCTATTTCAATAAGTGATATGAGAAGAAGAGCCAGCTCTAACCTGGGCAGTATAAATTTCAATAGAAACTCTTTACCGAAAAATGAACAACACAACGACAACAACAACAACAACAACAACACGTCT…	Insertion	-	TGTTGTTGT	No	9		Heterozygous	10	28	35.7143		7	5	20	14	0.416667	37.3667	12	34	10	10	6.68	0.60742	1	no	No	1	1	32	3.125	FUN_004914-T1:c.-1336_-1328dupACAACAACA; FUN_004915-T1:c.386_394dupACAACAACA; FUN_004916-T1:c.*1006_*1014dupACAACAACA; FUN_004918-T1:c.-4752_-4744dupTGTTGTTGT	FUN_004915-T1.cds:p.Asn131_Thr132insAsnAsnAsn	FUN_004915-T1.cds:p.Asn131_Thr132insAsnAsnAsn	FUN_004915-T1:c.386_394dupACAACAACA	No	Yes	18354, 18378
Genes highlighted in red were omitted when the PCR amplicon analyses denied the presence of mutations.
Gene mutations highlighted in yellow were omitted as they were present in the non-selected control strains, and thus were not considered as a consequence of the NFAP2 or FLC pressure.

## Sheet: FLC-3
TABLE S15 Identified nonsynonymous mutations in exogenic regions in FLC/3 strain based on the Funannotate gene prediction
Chromosome	Region	WT gene sequence	Type	Reference	Allele	Reference allele	Length	Linkage	Zygosity	Count	Coverage	Frequency	Probability	Forward read count	Reverse read count	Forward read coverage	Reverse read coverage	Forward/reverse balance	Average quality	Read count	Read coverage	# unique start positions	# unique end positions	Read position test probability	Read direction test probability	Hyper-allelic	BaseQRankSum	Homopolymer	Homopolymer length	Control count	Control coverage	Control frequency	Coding region change	Amino acid change	Amino acid change in longest transcript	Coding region change in longest transcript	Other variants within codon	Non-synonymous	Start by 3' rule	Symbols by 3' rule
NODE_8	113972	ATGTCGAACGATATTCCTATTGACTTTACTGAATTAACCCAGTTGACCGAATTGGGAATTCCACAGACTTCGTTGGATTTCAAATCAACAACTTTGGAATCAGATCACTACATATGTGTCCGTGAATCTGGAGCTCAAGGAAACACCGTTGCAATTGTCAATTTGAAAAACAACAATGAAGTGACTAGAAAAAATATGACGGCCGATAATGCCATTATGCATCCTAAGGAATTTGTTATTTCATTGAGAGCCAATGGAACCACTTTACAAATTTTCAACTTGGGATCAAAACAAAGATTGAAGGCTTTCACTATGGATCAACCAGTGATATTTTGGAAATGGCTCGACGATACATATTTAGGGTTGGTAACACAATCATCAATCTACTATTGGAATGTA…	SNV	C	T	No	1		Heterozygous	13	35	37.1429		8	6	26	15	0.428571	36.3846	14	41	10	10	0.696504	0.98327	no	0.43	No	1	0	53	0	FUN_001030-T1:c.1438G>A; FUN_001031-T1:c.*1976G>A	FUN_001030-T1.cds:p.Val480Ile	FUN_001030-T1.cds:p.Val480Ile	FUN_001030-T1:c.1438G>A	Yes	Yes
NODE_8	113974		SNV	G	T	No	1		Heterozygous	13	33	39.3939		8	6	26	13	0.428571	36.3846	14	39	10	10	0.684868	0.930788	no	1.12	No	1	0	52	0	FUN_001030-T1:c.1436C>A; FUN_001031-T1:c.*1974C>A	FUN_001030-T1.cds:p.Ala479Asp	FUN_001030-T1.cds:p.Ala479Asp	FUN_001030-T1:c.1436C>A	Yes	Yes
NODE_8	113975^113976		Insertion	-	A	No	1		Heterozygous	12	33	36.3636		8	5	26	13	0.384615	36.5	13	39	9	9	0.57358	0.991304	no	1.4	No	1	0	53	0	FUN_001030-T1:c.1434dupT; FUN_001031-T1:c.*1972dupT	FUN_001030-T1.cds:p.Ala479fs	FUN_001030-T1.cds:p.Ala479fs	FUN_001030-T1:c.1434dupT	Yes	Yes	113975
NODE_25	148042^148043	ATGATTATTCAAGAATTCTTCACCAAGAGCCTCGAAGAAGAAGATGATTATGATGATGATGAGCAATTTGATGAGAAATTTAATAATAATAATAATATTGCAGATAATGAAAATTGTCCTGATATAATACATGATGAAGAAAAATCACTTATATATAATGCCATGACAAAACAATATGAATCAAGACCTACAATAATGACTTTGAAGAAGAAGAAGAAGAAGAAGAGTAGGACATCAATTTGGGGGATTTCATTACAAGAATTTATTTTCTTCATAATTTGTTTTATAATGATTATATTTGATTGGATTGTCATTTATACCAATGCATAA	Insertion	-	ATC	No	3		Heterozygous	13	29	44.8276		10	11	23	20	0.47619	37.8974	21	43	17	17	0.571055	0.991224	no	3.17	No	1	2	12	16.6667	FUN_002482-T1:c.*763_*765dupATC; FUN_002483-T1:c.46_48dupGAT	FUN_002483-T1.cds:p.Asp16dup	FUN_002483-T1.cds:p.Asp16dup	FUN_002483-T1:c.46_48dupGAT	No	Yes	148048, 148042
NODE_31	14708	ATGATTATTGAAAATGAAATATCACAATCTTTAGATACTAAACCTTGGTGTGGAATATCAACTTTAAATAATTTCAAGTTATCTAATCAAGATTTCATTAATTATTTAATACAATTTACTATTACATTAGGGAGTATATCGATTCGACCAGTTTCACCAAATCCCGATACGCCAATAAAAGAAATCATGAATACTACTATTGATTCTAGAAATTATGTCGGTCTATTATATCATCCCATTGATTTAATGAATAAGATTAGATTTGCCATGTTTCGTTCTGGCCGTGTTCTGTTTGTGTCACCAAATGTAAATTTCAATCAACCAGGACCACTACATCAAAACTTATCAGGAATTAGAGTGGTCACAACTACTGCTATGAGAAATTCTCACAATATCAAT…	SNV	G	A	No	1		Heterozygous	12	31	38.7097		9	6	25	11	0.4	34.6667	15	36	11	11	0.729205	0.927357	no	-0.95	No	1	2	11	18.1818	FUN_002803-T1:c.-363C>T; FUN_002804-T1:c.3G>A; FUN_002805-T1:c.*830C>T; FUN_002806-T1:c.-1966G>A	FUN_002804-T1.cds:p.Met1?	FUN_002804-T1.cds:p.Met1?	FUN_002804-T1:c.3G>A	No	Yes
NODE_51	6735	ATGTCATTCTCAGTTGAAAAGAAAACCACTTTGGCTCATCCATTTCGTGCTCCAGGTAGTACTTTGATTAGTTCTGATCAATCAAATTTAAAAATTGTTTATAATAAATACAAAACAAGATCTCCATTACCTAATTCGACTAATCAATTACGTTATAATTTTATTTTTTGTCATGGTACTGGGTTTAATAAATCAATTTGGAAATATCATATTTCAAAATTATATCAATTATCTCAATCATTACAAGTTCCATGGTTTTTAGATTCTGTCATTGCTATTGATATGGTTGGTCATGGTGATTCAAGTTTAGAAAACCAAGGGAAATTGGGGACGATTTTCCGTTGGGATGATGGTGCTAAAGATGTCATTGCCATTATTAAACATGAAATTGCAACTACG…	SNV	G	A	No	1		Homozygous	29	30	96.6667		18	18	19	18	0.5	37.2069	36	37	26	26	0.999911	1	no		No	1	2	7	28.5714	FUN_003713-T1:c.*1792G>A; FUN_003714-T1:c.-1110C>T; FUN_003715-T1:c.379G>A; FUN_003716-T1:c.-1319G>A	FUN_003715-T1.cds:p.Val127Ile	FUN_003715-T1.cds:p.Val127Ile	FUN_003715-T1:c.379G>A	No	Yes
NODE_53	21168..21169	ATGAAATTCCTAACTACTAATTTTGTCAAATGTGCCGTGAAAAGTTGTCAATCATCATTAGATTCTTTCCCATTAAAATATGAAGAATGTCAATTAGTTCAAGAAGAACAAGATTATAATCCAGAATTTATTGTTCATATGTTAGATAGATTAGATTGGAATGCTATAATACAAGTTGCCAAAGATTTAGGAAATGAATCATTACCACCAACTAAGCCAGAAGATTTAGATCCAATTATGGAAGATAATCAAGCTATTATAAAAGATTTACATACTTTATTGGTAGAAACACAAATCATTGAAGGGAAAATGATTTGTAAAAATTGTCAACATATTTATTACATTAAAAATTCTATACCTAATTTCCTTTTACCACCTCATTTAGCCAATTAG	MNV	TA	AT	No	2		Heterozygous	22	38	57.8947		17	14	26	25	0.451613	38.0455	31	51	19	19	0.998014	0.999998	no	3.62	No	1	2	10	20	FUN_003798-T1:c.-3899_-3898delinsAT; FUN_003799-T1:c.-2675_-2674delinsAT; FUN_003800-T1:c.*889_*890delinsAT; FUN_003801-T1:c.258_259delinsAT; FUN_003802-T1:c.*158_*159delinsAT; FUN_003803-T1:c.-2587_-2586delinsAT	FUN_003801-T1.cds:p.Ile87Leu	FUN_003801-T1.cds:p.Ile87Leu	FUN_003801-T1:c.258_259delinsAT	No	Yes
NODE_71	19575	ATGGCCAGAAATAAGAATATCATTCCCCACTCACCTTCACGGTCGTTATCTTATAATTTGAATACTCATCCTCCATTATCGACAACAACCAAATGCTATGATAAGAATTATTATTTAACATTGAAGAACTCACAATCAATGTATATTCATAATATTGTATTTCTTAGAAATGATCATTATTTTTCTTCTTCCCTTGGTTGTGGTTTATTTGTTAGTGTGTATGACCCTTTGAAAGTATTACAATCTTGTGGAAAACAGTATTATGTTAGATATCATCATAAGAATAATTTGTCCCAAATTGTTGAATTTTGGATAGCTAAACCATTTGTTGATACATTAGAAGAAAGATTGGAGAAGGCATGTTAA	SNV	G	A	No	1		Heterozygous	15	28	53.5714		7	14	14	22	0.333333	37.0667	21	36	15	15	0.650366	0.991709	no	1.64	No	1	2	13	15.3846	FUN_004330-T1:c.*542G>A; FUN_004331-T1:c.188C>T; FUN_004332-T1:c.-893G>A; FUN_004333-T1:c.-3083G>A	FUN_004331-T1.cds:p.Ser63Phe	FUN_004331-T1.cds:p.Ser63Phe	FUN_004331-T1:c.188C>T	No	Yes
NODE_96	16098	ATGTATGCTAACCAAAGATTATCAATGTTTCAAAGTCATATTGATCATAAACAAAAACGAACAATTCCATCATTTCCCTTCCTGTCAATAGAAGAACAAGAAAACTATGAATTATCAAAGTCATTAAAACAGGCCACACCATTGAAGAGCGCCAATATGACAATTTTACCATCTCCATCACCACTGGCATCCACATCCTCATTGCCGTTAATGGACCCATGTGTGATTGGTTCGAATTGCTCTACAAAAGCTGTACACCAACAAGACCAACAACAAGAACAACAACGGCCAACTCCTCCACAACTGCCTCACTTGATATCTAATCTTCCAATTACTCCAATTACTTCAAGTTCATCAACACCTGAACCCGATGCAGTGGAAACTAAATTAGTTTTAAAT…	SNV	C	T	No	1		Heterozygous	18	30	60		10	12	18	22	0.454545	36.9444	22	40	15	15	0.999783	1	no	0.06	No	1	1	4	25	FUN_004890-T1:c.-4375G>A; FUN_004891-T1:c.-2571G>A; FUN_004892-T1:c.*1210C>T; FUN_004893-T1:c.*289C>T; FUN_004894-T1:c.670G>A; FUN_004895-T1:c.*1141G>A; FUN_004897-T1:c.-4678C>T	FUN_004894-T1.cds:p.Glu224Lys	FUN_004894-T1.cds:p.Glu224Lys	FUN_004894-T1:c.670G>A	No	Yes
NODE_96	16053		SNV	G	A	No	1		Heterozygous	17	29	58.6207		15	9	27	14	0.375	38.3529	24	41	15	15	0.996315	0.999594	no	0.82	No	1	1	6	16.6667	FUN_004890-T1:c.-4330C>T; FUN_004891-T1:c.-2526C>T; FUN_004892-T1:c.*1165G>A; FUN_004893-T1:c.*244G>A; FUN_004894-T1:c.715C>T; FUN_004895-T1:c.*1186C>T; FUN_004897-T1:c.-4723G>A	FUN_004894-T1.cds:p.Leu239Phe	FUN_004894-T1.cds:p.Leu239Phe	FUN_004894-T1:c.715C>T	No	Yes
NODE_116	16535	ATGTTTGAAGATATAACATTTCGAAATAATGAACATAGACGAGCGACTAGAACATCACATCGATTAATTAATAAATATCAAGAATTGAAAAAATTCACTGAAATTTATAAATCTTCATCAAAAATTAAAGCCAAAACTAAAAGGAAATCACAACATAGACCATCGCAGAAGAAGAAAATTTTACAATTAATTCATCAAGAATTCGATAAACGATCATTATTAAAACCTGAAGAAACTTATGAAATATGGCATGAATTATCTGATTCAATAAATAAAAATGTTGCTAAAAATAATTCCAAGAAAAAACTGGATCGAAAACACAAGAAGGGATCAAAAGGTGAGTTCGGGATTGATACTGAACCCGAACCTGAAACTGGAGGTGAATTATCAATAGATCAA…	SNV	G	A	No	1		Homozygous	33	33	100		24	22	24	22	0.478261	37.3333	46	46	25	24	1	1	no		No	1	2	12	16.6667	FUN_005217-T1:c.*1756G>A; FUN_005218-T1:c.1295G>A; FUN_005219-T1:c.*848C>T	FUN_005218-T1.cds:p.Arg432Lys	FUN_005218-T1.cds:p.Arg432Lys	FUN_005218-T1:c.1295G>A	No	Yes
NODE_118	7072	ATGCTGTTAAATAAGAATATCAAACAAAAAGTTGTTGCAATTACTAACGATTTGGAAAAATTGATACCTATTGGAACACTAAATTTCTTTAATCTCCCGTTAGATATCACCGATTTACAAGGAGTCAAGCCCAGTTATATCACCCCAAAACTTGACAATGACCTACAACAATGGAGCTGGTTAGATATCGACTATATAATATATTTATTATCAATCAATCACAAGAGTATAAATCCTATATTATTCACATTAAAGTACTTGCTAGAAAAAAGTTATATTCAAGCTATTTACAAAGTTGTTAAGGTGACTCGACTGTATAATAGGAGTGATGGCACTAAACTGATCGATTATTTGTTCTCAATGTGTCGAATCAGATTGTATTCTATACCCGCTGACGTC…	SNV	G	T	No	1		Heterozygous	19	34	55.8824		17	7	26	16	0.291667	38.3158	24	42	15	16	0.77771	0.925057	no	1.2	No	1	0	1	0	FUN_005237-T1:c.*942G>T; FUN_005238-T1:c.639G>T; FUN_005239-T1:c.-707G>T	FUN_005238-T1.cds:p.Met213Ile	FUN_005238-T1.cds:p.Met213Ile	FUN_005238-T1:c.639G>T	No	Yes
NODE_126	15667	ATGGCATCACTTAAATCATTTATTAAAAGTGTTAGAAAAGCCAAAACCATTGCTGATGAAAGATCAGTCGTGCAAAAGGAATCGGCAGCAATCAGAACATCATTCAGAGACCCTGGTCTTGATCAAACCACTAGACGTATCAACATTTCCAAACTTTTATACTTGTATATAATGGGGGAGAAAACACATTTTGGTCAAGTTGAATGTCTCAAATTATTAGCATCACCAAGATTTGCTGATAAAAGATTAGGTTATTTGGCGTGTATGTTAATTTTGGATGAAAATCAAGAAGTTTTAACTTTATTGACCAATTCATTAGATAATGACATGCAACATCCTAATTCTTTTATAGTTGGATTAGCTCTTTGTTGTCTTGGTAATATTGCTTCACCAGAATTG…	SNV	A	T	No	1		Homozygous	28	28	100		19	23	19	23	0.452381	37	42	42	23	24	1	1	no		No	1	0	1	0	FUN_005342-T1:c.2426A>T; FUN_005343-T1:c.-646A>T; FUN_005344-T1:c.*1284T>A; FUN_005345-T1:c.-3555A>T	FUN_005342-T1.cds:p.Asn809Ile	FUN_005342-T1.cds:p.Asn809Ile	FUN_005342-T1:c.2426A>T	No	Yes
NODE_128	26310..26312	ATGTTATCATCATCAAGTAAACCTAAATTTGCTTTCAATTTAACGATAAATGATTTGACTAATGTTCCTGAAATTAATGGATCTTGTTATATTGAATTACAAATAAGAGATGGGACAAGAAGATCATTCCATACTTCCAATATCAATAACGGTAGCAGTGGTAGCAATAATAGTAATTCTAATGGTAAAAATTCTCAAAAATCAAGTACCAACACTAGTAACACCAATGGTATTAAATCCACACCCATGACTACCAGTCGAACTTTTTTAAATAAATTTGATGAATTTGCTTCATCTTTAGGATCTAGTGGATCTAAGGGGAATTCATCATCTTCATCTTCATCATCTGCAGTTTCAGGGAATATATCAGCTACTACGTCGAGGAAAAAATTGCATAAT…	Deletion	TAG	-	No	3		Heterozygous	12	31	38.7097		7	11	14	29	0.388889	37.8857	18	42	18	18	0.691758	0.915838	no	0.44	No	1	2	12	16.6667	FUN_005369-T1:c.-3563_-3561delCTA; FUN_005370-T1:c.1513_1515delAGT; FUN_005371-T1:c.*1232_*1234delCTA	FUN_005370-T1.cds:p.Ser505del	FUN_005370-T1.cds:p.Ser505del	FUN_005370-T1:c.1513_1515delAGT	No	Yes	26322, 26309	26322: AGT
Genes highlighted in red were omitted when the PCR amplicon analyses denied the presence of mutations.
Gene mutations highlighted in yellow were omitted as they were present in the non-selected control strains, and thus were not considered as a consequence of the NFAP2 or FLC pressure.

## Sheet: FLC-5
TABLE S16 Identified nonsynonymous mutations in exogenic regions in FLC/5 strain based on the Funannotate gene prediction
Chromosome	Region	WT gene sequence	Type	Reference	Allele	Reference allele	Length	Linkage	Zygosity	Count	Coverage	Frequency	Probability	Forward read count	Reverse read count	Forward read coverage	Reverse read coverage	Forward/reverse balance	Average quality	Read count	Read coverage	# unique start positions	# unique end positions	BaseQRankSum	Read position test probability	Read direction test probability	Hyper-allelic	Homopolymer	Homopolymer length	Control count	Control coverage	Control frequency	Coding region change	Amino acid change	Amino acid change in longest transcript	Coding region change in longest transcript	Other variants within codon	Non-synonymous	Start by 3' rule	Symbols by 3' rule
NODE_34	42935	ATGAAATTATCCACCATTTTTACTGCATTTGCAGCTACAATTGCCACTGTAGCTGGTTACGAAACTACTGGCTCAAAACAAACCGTTGATATTCTTATTGATTATATCATCAAGGAAACACCAGAATTATCTCAAAACGACGTGGCCAATTGGGAAAATGGCGATACTGTGACACTTCAATATGTTGTTAACAATAATGAAGAATCAGAAATCACTGTTGTCGGTGTAACTGGTCAATTCAAAAACCCCGTGAATAATGAAATTGTCACTAATTTGACTACAGGGAAAGTTGGTCCTATTGCTGTTCCACCAGGTGAAGCGATTAAATTTGATCAAAAAATTAATGTTGATTTAATCCCAGCAAATTATGAATTGATTCCTCATGTTTTCATTGCTCAA…	SNV	C	A	No	1		Heterozygous	28	48	58.3333		20	11	35	19	0.354839	38	31	54	23	23	0.33	0.910728	1	no	No	1	1	59	1.69492	FUN_003000-T1:c.*1914C>A; FUN_003001-T1:c.*879C>A; FUN_003002-T1:c.2093G>T; FUN_003004-T1:c.-3664C>A	FUN_003002-T1.cds:p.Gly698Val	FUN_003002-T1.cds:p.Gly698Val	FUN_003002-T1:c.2093G>T	No	Yes
NODE_53	2651^2652	ATGAATGGAAATAATAATACTGGAAATCTCCAGCAATCACACGGCCCACCTCAACAACAACAACAACAACAAATGTTCAATCAAACCCCTCAAATGGGATTTCAACAAGCACCACCTCCTGGAATGCAAGGAAGAGGTAATAATGCTCAAACACCTTTACAACAACAACGATTCAATATGTCTCAACAACAAATGATGGCAGCACAACAACAACAACAACAACAACAATTACAACAACAAAATGCAATGGCTGCAGCAGCAGCTGCTGCTGCTGCATCTGGACGTCCAGTACCTCAAAGAAATCCAAATTATAATGGAAGTCCTAATCCTGGACAAACACTTCCTTTAAATAATAACAACAACAACAGCAACAACAACAACAACAAAACTGGGATGTAT…	Insertion	-	GC	No	2		Heterozygous	15	32	46.875		1	14	6	28	0.0666667	38.5	15	34	13	13	-1.09	0.296015	0.709353	no	No	1	2	36	5.55556	FUN_003791-T1:c.2015_2016insGC; FUN_003792-T1:c.-558-1_-558insGC; FUN_003793-T1:c.-2392-1_-2392insGC	FUN_003791-T1.cds:p.Gln673fs	FUN_003791-T1.cds:p.Gln673fs	FUN_003791-T1:c.2015_2016insGC	Yes	Yes	2651
NODE_53	2652^2653		Insertion	-	G	No	1		Heterozygous	15	32	46.875		1	14	6	28	0.0666667	36	15	34	13	13	-0.26	0.544729	0.709353	no	No	1	2	35	5.71429	FUN_003791-T1:c.2016_2017insG; FUN_003792-T1:c.-557-1_-557insG; FUN_003793-T1:c.-2391-1_-2391insG	FUN_003791-T1.cds:p.Gln673fs	FUN_003791-T1.cds:p.Gln673fs	FUN_003791-T1:c.2016_2017insG	Yes	Yes	2652
NODE_62	23516	ATGAAAGTTTACAATTTATTTCTTATTGCTAATTTGGCAAATGGTTTAACCATTAATCCTGCTTCTGCTCAACCAAGCAGTGATGTTTCATCTCAAGCTGATGGTACTGCTGCTGCTGGTGGTGATGGTATGAAGACTAAACATTCCTTCTCAAAGGGAATCTCCATTAGAAAAGATCTTGCTCAAGATTCCCAAAAGGAAAGTCCATCATTGGAAGATCTTTCTCAATTTTCTTTTGATGCAGCATCATTGAAGAATGCTATGGGTGGTGGTGAAGATGGTGGTCCTAAAGTTGAATTGGCTGCTCGTGGATTTGGTGAAATTTTTTGGCAATTGTTAACTTTGGGTAAAGAATTGACGATGGAAAAAGTTGCCATTTTGAAAGATATTTTGAGTTTA…	Deletion	G	-	No	1		Heterozygous	16	40	40		8	8	18	25	0.5	37.75	16	43	13	13	-0.63	0.0978599	0.961458	no	No	1	2	31	6.45161	FUN_004075-T1:c.2293delG	FUN_004075-T1.cds:p.Glu765fs	FUN_004075-T1.cds:p.Glu765fs	FUN_004075-T1:c.2293delG	No	Yes	23516
Genes highlighted in red were omitted when the PCR amplicon analyses denied the presence of mutations.
Gene mutations highlighted in yellow were omitted as they were present in the non-selected control strains, and thus were not considered as a consequence of the NFAP2 or FLC pressure.

## Sheet: FLC-6
TABLE S17 Identified nonsynonymous mutations in exogenic regions in FLC/6 strain based on the Funannotate gene prediction
Chromosome	Region	WT gene sequence	Type	Reference	Allele	Reference allele	Length	Linkage	Zygosity	Count	Coverage	Frequency	Probability	Forward read count	Reverse read count	Forward read coverage	Reverse read coverage	Forward/reverse balance	Average quality	Read count	Read coverage	# unique start positions	# unique end positions	BaseQRankSum	Read position test probability	Read direction test probability	Hyper-allelic	Homopolymer	Homopolymer length	Control count	Control coverage	Control frequency	Coding region change	Amino acid change	Amino acid change in longest transcript	Coding region change in longest transcript	Other variants within codon	Non-synonymous	Start by 3' rule	Symbols by 3' rule
NODE_37	20465	ATGAATTACAACATTCATCCCGTAACATACTTAAATGCTGATAGCAATACCGGTGCAAGTGAGAGTACTGCAAGTCACCATGGTTCCAAGAAATCACCTTCCTCAGATATTGATGTAGATAATGCTACGTCACCTTCATCTTTTACTTCGTCCCAATCACCTCACATTAATGCTATGGGTAACAGTCCCCATTCCTCATTCACTTCTCAATCTGCAGCCAATTCTCCTATCACTGATGCCAAACAACATTTGGTTAAACCAACCACCACCAAGCCAGCAGCTTTTGCTCCTAGTGCTAATCAATCTAACACCACAGCTCCGCAATCTTATACCCAACCAGCACAACAATTACCAACTCAGTTACACCCAAGTCTTAACCAAGCCTACAACAACCAACCA…	SNV	A	G	No	1		Heterozygous	22	40	55		11	18	18	31	0.37931	37.7273	29	49	18	18	2.75	0.998008	1	no	No	1	0	45	0	FUN_003138-T1:c.-3353T>C; FUN_003139-T1:c.1727A>G; FUN_003140-T1:c.*416T>C; FUN_003141-T1:c.-1969A>G; FUN_003143-T1:c.-4055A>G	FUN_003139-T1.cds:p.Tyr576Cys	FUN_003139-T1.cds:p.Tyr576Cys	FUN_003139-T1:c.1727A>G	No	Yes
Genes highlighted in red were omitted when the PCR amplicon analyses denied the presence of mutations.
Gene mutations highlighted in yellow were omitted as they were present in the non-selected control strains, and thus were not considered as a consequence of the NFAP2 or FLC pressure.

## Sheet: WT_negative_control-1
TABLE S18 Identified nonsynonymous mutations in exogenic regions in WT negative control 1 strain based on the Funannotate gene prediction
Chromosome	Region	Type	Reference	Allele	Reference allele	Length	Linkage	Zygosity	Count	Coverage	Frequency	Probability	Forward read count	Reverse read count	Forward read coverage	Reverse read coverage	Forward/reverse balance	Average quality	Read count	Read coverage	# unique start positions	# unique end positions	BaseQRankSum	Read position test probability	Read direction test probability	Hyper-allelic	Homopolymer	Homopolymer length	Control count	Control coverage	Control frequency	Coding region change	Amino acid change	Amino acid change in longest transcript	Coding region change in longest transcript	Other variants within codon	Non-synonymous	Start by 3' rule	Symbols by 3' rule
NODE_1	481775	SNV	C	T	No	1		Heterozygous	34	63	53.9683		27	27	53	41	0.5	34.3529	54	94	26	27	1.18	0.921862	0.973101	no	No	1	1	11	9.09091	FUN_000214-T1:c.-3816G>A; FUN_000216-T1:c.3604G>A	FUN_000216-T1.cds:p.Gly1202Arg	FUN_000216-T1.cds:p.Gly1202Arg	FUN_000216-T1:c.3604G>A	No	Yes
NODE_1	170945	SNV	G	T	No	1		Heterozygous	20	38	52.6316		13	19	25	36	0.40625	33.9	32	61	15	14	-1.32	0.722257	1	no	No	1	2	8	25	FUN_000072-T1:c.-3911C>A; FUN_000073-T1:c.125C>A; FUN_000075-T1:c.-3183G>T	FUN_000073-T1.cds:p.Thr42Asn	FUN_000073-T1.cds:p.Thr42Asn	FUN_000073-T1:c.125C>A	No	Yes
NODE_1	14873	SNV	C	T	No	1		Heterozygous	20	34	58.8235		16	13	30	25	0.448276	32.05	29	55	19	19	-1.19	0.876875	1	no	No	1	2	10	20	FUN_000007-T1:c.2056G>A	FUN_000007-T1.cds:p.Glu686Lys	FUN_000007-T1.cds:p.Glu686Lys	FUN_000007-T1:c.2056G>A	No	Yes
NODE_1	14861	SNV	C	T	No	1		Heterozygous	19	33	57.5758		15	11	29	22	0.423077	35.2105	26	51	17	17	0.4	0.919141	1	no	No	1	1	8	12.5	FUN_000007-T1:c.2068G>A	FUN_000007-T1.cds:p.Val690Ile	FUN_000007-T1.cds:p.Val690Ile	FUN_000007-T1:c.2068G>A	No	Yes
NODE_1	12532	SNV	A	G	No	1		Heterozygous	12	32	37.5		9	11	22	26	0.45	35.6667	20	48	11	11	0.33	0.807423	1	no	No	1	0	6	0	FUN_000005-T1:c.*1042A>G; FUN_000007-T1:c.4397T>C	FUN_000007-T1.cds:p.Leu1466Ser	FUN_000007-T1.cds:p.Leu1466Ser	FUN_000007-T1:c.4397T>C	No	Yes
NODE_1	159361	SNV	A	G	No	1		Heterozygous	13	31	41.9355		11	13	24	26	0.458333	35.6923	24	50	9	10	0.96	0.789102	1	no	No	1	1	16	6.25	FUN_000064-T1:c.-2928T>C; FUN_000065-T1:c.-1063T>C; FUN_000066-T1:c.*445A>G; FUN_000067-T1:c.29T>C; FUN_000068-T1:c.*337T>C; FUN_000071-T1:c.-4813A>G	FUN_000067-T1.cds:p.Ile10Thr	FUN_000067-T1.cds:p.Ile10Thr	FUN_000067-T1:c.29T>C	No	Yes
NODE_2	109989	SNV	G	A	No	1		Heterozygous	20	43	46.5116		16	11	28	29	0.407407	34.9	27	57	17	18	0.18	0.897198	0.895007	no	No	1	1	8	12.5	FUN_000253-T1:c.1804G>A; FUN_000254-T1:c.-529G>A	FUN_000253-T1.cds:p.Val602Ile	FUN_000253-T1.cds:p.Val602Ile	FUN_000253-T1:c.1804G>A	Yes	Yes
NODE_2	3862	SNV	T	A	No	1		Heterozygous	13	37	35.1351		8	13	26	23	0.380952	35.6923	21	49	8	9	0.87	0.00423255	0.735988	no	No	1	1	25	4	FUN_000218-T1:c.1821T>A; FUN_000219-T1:c.-819T>A; FUN_000220-T1:c.-2653T>A; FUN_000221-T1:c.-4529T>A	FUN_000218-T1.cds:p.Asp607Glu	FUN_000218-T1.cds:p.Asp607Glu	FUN_000218-T1:c.1821T>A	No	Yes
NODE_2	24478	SNV	G	T	No	1		Heterozygous	16	34	47.0588		15	13	29	29	0.464286	31.125	28	58	14	13	-0.43	0.912519	1	no	No	1	1	7	14.2857	FUN_000225-T1:c.-1617C>A; FUN_000226-T1:c.746G>T; FUN_000227-T1:c.*531C>A	FUN_000226-T1.cds:p.Gly249Val	FUN_000226-T1.cds:p.Gly249Val	FUN_000226-T1:c.746G>T	No	Yes
NODE_2	24301	SNV	C	T	No	1		Heterozygous	12	33	36.3636		8	9	22	26	0.470588	31.6667	17	48	8	8	-0.94	0.0756544	1	no	No	1	0	6	0	FUN_000225-T1:c.-1440G>A; FUN_000226-T1:c.569C>T; FUN_000227-T1:c.*708G>A	FUN_000226-T1.cds:p.Ala190Val	FUN_000226-T1.cds:p.Ala190Val	FUN_000226-T1:c.569C>T	No	Yes
NODE_2	24451	SNV	A	G	No	1		Heterozygous	16	33	48.4848		11	12	23	27	0.478261	33.625	23	50	13	13	0.32	0.951996	1	no	No	1	1	7	14.2857	FUN_000225-T1:c.-1590T>C; FUN_000226-T1:c.719A>G; FUN_000227-T1:c.*558T>C	FUN_000226-T1.cds:p.Asp240Gly	FUN_000226-T1.cds:p.Asp240Gly	FUN_000226-T1:c.719A>G	No	Yes
NODE_2	122871	SNV	T	G	No	1		Heterozygous	16	32	50		13	12	26	24	0.48	34.375	25	50	16	16	0.26	0.989911	1	no	No	1	1	8	12.5	FUN_000258-T1:c.*525T>G; FUN_000259-T1:c.57A>C; FUN_000260-T1:c.*208A>C; FUN_000261-T1:c.*1976A>C; FUN_000262-T1:c.-4594T>G	FUN_000259-T1.cds:p.Leu19Phe	FUN_000259-T1.cds:p.Leu19Phe	FUN_000259-T1:c.57A>C	No	Yes
NODE_3	168821	SNV	C	T	No	1		Heterozygous	15	38	39.4737		6	13	27	30	0.315789	35.4667	19	57	11	13	0.43	0.876064	0.692086	no	No	1	2	9	22.2222	FUN_000422-T1:c.-3008G>A; FUN_000423-T1:c.-929G>A; FUN_000424-T1:c.43G>A; FUN_000425-T1:c.-417C>T	FUN_000424-T1.cds:p.Glu15Lys	FUN_000424-T1.cds:p.Glu15Lys	FUN_000424-T1:c.43G>A	No	Yes
NODE_4	30105^30106	Insertion	-	ATT	No	3		Heterozygous	23	61	37.7049		22	17	49	52	0.435897	35.4348	39	101	26	29	2.28	0.180736	0.923372	no	No	1	1	9	11.1111	FUN_000501-T1:c.-4588_-4586dupAAT; FUN_000503-T1:c.37_39dupAAT; FUN_000504-T1:c.*946_*948dupAAT; FUN_000505-T1:c.-3644_-3642dupTTA; FUN_000506-T1:c.-4829_-4827dupTTA	FUN_000503-T1.cds:p.Asn13dup	FUN_000503-T1.cds:p.Asn13dup	FUN_000503-T1:c.37_39dupAAT	No	Yes	30105, 30121	30121: TTA
NODE_4	49436..49441	Deletion	TGATTC	-	No	6		Heterozygous	20	49	40.8163		12	14	27	37	0.461538	35.5345	26	63	23	24	1.59	0.45034	0.983273	no	No	1	2	11	18.1818	FUN_000511-T1:c.-2343_-2338delGAATCA; FUN_000512-T1:c.*1378_*1383delTGATTC; FUN_000513-T1:c.-834_-829delGAATCA; FUN_000514-T1:c.396_401delTGATTC; FUN_000515-T1:c.*431_*436delGAATCA	FUN_000514-T1.cds:p.Asp132_Ser134delinsGlu	FUN_000514-T1.cds:p.Asp132_Ser134delinsGlu	FUN_000514-T1:c.396_401delTGATTC	No	Yes	49435
NODE_4	162211	SNV	G	A	No	1		Heterozygous	21	47	44.6809		9	13	26	34	0.409091	34.381	22	60	15	15	-0.01	0.773119	1	no	No	1	1	16	6.25	FUN_000560-T1:c.-4695C>T; FUN_000562-T1:c.*1151G>A; FUN_000563-T1:c.728G>A; FUN_000564-T1:c.*760C>T; FUN_000565-T1:c.-3141G>A	FUN_000563-T1.cds:p.Gly243Glu	FUN_000563-T1.cds:p.Gly243Glu	FUN_000563-T1:c.728G>A	No	Yes
NODE_4	22205	SNV	T	A	No	1		Heterozygous	20	44	45.4545		17	11	39	18	0.392857	33.4	28	57	17	17	-0.45	0.862555	0.939467	no	No	1	2	7	28.5714	FUN_000497-T1:c.-4882A>T; FUN_000499-T1:c.-1008A>T; FUN_000500-T1:c.2121A>T; FUN_000502-T1:c.-3484T>A	FUN_000500-T1.cds:p.Glu707Asp	FUN_000500-T1.cds:p.Glu707Asp	FUN_000500-T1:c.2121A>T	No	Yes
NODE_4	228618	SNV	C	T	No	1		Heterozygous	21	43	48.8372		12	20	25	39	0.375	33.1429	32	64	15	15	-2.14	0.773765	1	no	No	1	2	9	22.2222	FUN_000591-T1:c.*912C>T; FUN_000592-T1:c.335C>T; FUN_000593-T1:c.*513G>A	FUN_000592-T1.cds:p.Thr112Ile	FUN_000592-T1.cds:p.Thr112Ile	FUN_000592-T1:c.335C>T	No	Yes
NODE_4	133389	SNV	C	T	No	1		Heterozygous	17	33	51.5152		4	15	13	27	0.210526	35.5294	19	40	15	15	0.04	0.728803	0.826699	no	No	1	2	10	20	FUN_000547-T1:c.-4227G>A; FUN_000548-T1:c.*1208C>T; FUN_000549-T1:c.935C>T; FUN_000550-T1:c.*668G>A	FUN_000549-T1.cds:p.Thr312Ile	FUN_000549-T1.cds:p.Thr312Ile	FUN_000549-T1:c.935C>T	No	Yes
NODE_6	187354	SNV	A	C	No	1		Heterozygous	29	72	40.2778		27	20	65	50	0.425532	31.9655	47	115	17	21	-0.86	0.942933	1	no	No	1	2	9	22.2222	FUN_000827-T1:c.-4949T>G; FUN_000829-T1:c.2275A>C; FUN_000830-T1:c.*424T>G; FUN_000831-T1:c.*1492T>G	FUN_000829-T1.cds:p.Asn759His	FUN_000829-T1.cds:p.Asn759His	FUN_000829-T1:c.2275A>C	No	Yes
NODE_6	254516	SNV	A	G	No	1		Heterozygous	25	56	44.6429		22	15	45	40	0.405405	33.48	37	85	21	23	-0.33	0.906487	0.968187	no	No	1	1	6	16.6667	FUN_000860-T1:c.-3132T>C; FUN_000862-T1:c.*804A>G; FUN_000863-T1:c.389T>C; FUN_000864-T1:c.*719T>C; FUN_000865-T1:c.-1803A>G	FUN_000863-T1.cds:p.Val130Ala	FUN_000863-T1.cds:p.Val130Ala	FUN_000863-T1:c.389T>C	No	Yes
NODE_7	254635	SNV	G	A	No	1		Heterozygous	18	42	42.8571		12	14	33	34	0.461538	33.8889	26	67	13	14	-0.88	0.675298	1	no	No	1	2	7	28.5714	FUN_000974-T1:c.-3127C>T; FUN_000975-T1:c.-1756C>T; FUN_000977-T1:c.2812C>T	FUN_000977-T1.cds:p.His938Tyr	FUN_000977-T1.cds:p.His938Tyr	FUN_000977-T1:c.2812C>T	No	Yes
NODE_7	156096	SNV	G	T	No	1		Heterozygous	15	33	45.4545		11	13	23	30	0.458333	35.4667	24	53	10	10	0.71	0.874066	1	no	No	1	1	11	9.09091	FUN_000934-T1:c.-3995C>A; FUN_000935-T1:c.1579C>A; FUN_000936-T1:c.-1902G>T	FUN_000935-T1.cds:p.Gln527Lys	FUN_000935-T1.cds:p.Gln527Lys	FUN_000935-T1:c.1579C>A	No	Yes
NODE_11	21735..21743	Deletion	ATCATCATC	-	No	9		Heterozygous	16	41	39.0244		10	13	31	35	0.434783	35	23	66	19	18	-1.79	0.180653	0.999796	no	No	1	2	10	20	FUN_001307-T1:c.-2678_-2670delGATGATGAT; FUN_001308-T1:c.-910_-902delGATGATGAT; FUN_001309-T1:c.562_570delCATCATCAT; FUN_001310-T1:c.*732_*740delGATGATGAT; FUN_001311-T1:c.-2652_-2644delCATCATCAT	FUN_001309-T1.cds:p.His188_His190del	FUN_001309-T1.cds:p.His188_His190del	FUN_001309-T1:c.562_570delCATCATCAT	No	Yes	21748, 21734	21748: CATCATCAT
NODE_14	21179	SNV	T	A	No	1		Heterozygous	28	58	48.2759		24	21	51	44	0.466667	33.8571	45	95	21	23	-0.19	0.970237	1	no	No	1	1	4	25	FUN_001597-T1:c.*1187T>A; FUN_001598-T1:c.1172T>A; FUN_001599-T1:c.-4869T>A	FUN_001598-T1.cds:p.Val391Glu	FUN_001598-T1.cds:p.Val391Glu	FUN_001598-T1:c.1172T>A	No	Yes
NODE_14	1683^1684	Insertion	-	GTTGTA	No	6		Heterozygous	13	35	37.1429		8	8	27	26	0.5	34.8718	16	53	12	13	1.29	0.64602	1	no	No	1	0	10	0	FUN_001588-T1:c.458_459insTACAAC; FUN_001589-T1:c.*1312_*1312+1insTACAAC	FUN_001588-T1.cds:p.Thr155_Ser156insThrThr	FUN_001588-T1.cds:p.Thr155_Ser156insThrThr	FUN_001588-T1:c.458_459insTACAAC	No	Yes	1683
NODE_14	1695^1696	Insertion	-	GTT	No	3		Heterozygous	13	34	38.2353		8	8	26	25	0.5	33.641	16	51	12	13	-0.36	0.986645	1	no	No	1	0	10	0	FUN_001588-T1:c.446_447insAAC; FUN_001589-T1:c.*1300_*1300+1insAAC	FUN_001588-T1.cds:p.Thr155_Ser156insThr	FUN_001588-T1.cds:p.Thr155_Ser156insThr	FUN_001588-T1:c.446_447insAAC	No	Yes	1695
NODE_14	106009	SNV	G	T	No	1		Heterozygous	12	33	36.3636		0	12	11	29	0	14	12	40	8	9	-3.65	0.182564	0.192052	no	No	1	0	22	0	FUN_001640-T1:c.-2506C>A; FUN_001641-T1:c.*1763G>T; FUN_001642-T1:c.1321G>T; FUN_001643-T1:c.*142C>A	FUN_001642-T1.cds:p.Asp441Tyr	FUN_001642-T1.cds:p.Asp441Tyr	FUN_001642-T1:c.1321G>T	Yes	Yes
NODE_14	106011	SNV	T	A	No	1		Heterozygous	13	30	43.3333		0	13	11	26	0	14	13	37	9	10	-3.26	0.150607	0.139739	no	No	1	0	21	0	FUN_001640-T1:c.-2508A>T; FUN_001641-T1:c.*1765T>A; FUN_001642-T1:c.1323T>A; FUN_001643-T1:c.*140A>T	FUN_001642-T1.cds:p.Asp441Glu	FUN_001642-T1.cds:p.Asp441Glu	FUN_001642-T1:c.1323T>A	Yes	Yes
NODE_16	179783	SNV	A	G	No	1		Heterozygous	14	29	48.2759		7	13	20	23	0.35	35.4286	20	43	10	12	0.26	0.142624	0.874769	no	No	1	2	10	20	FUN_001845-T1:c.-3599T>C; FUN_001846-T1:c.1228A>G; FUN_001847-T1:c.*569T>C; FUN_001848-T1:c.-2648A>G	FUN_001846-T1.cds:p.Ser410Gly	FUN_001846-T1.cds:p.Ser410Gly	FUN_001846-T1:c.1228A>G	No	Yes
NODE_21	59204	SNV	T	G	No	1		Heterozygous	21	56	37.5		12	17	38	44	0.413793	35.1905	29	82	17	18	0.13	0.69923	0.991383	no	No	1	2	4	50	FUN_002168-T1:c.2615A>C; FUN_002170-T1:c.-4432T>G	FUN_002168-T1.cds:p.Tyr872Ser	FUN_002168-T1.cds:p.Tyr872Ser	FUN_002168-T1:c.2615A>C	No	Yes
NODE_21	6995	SNV	G	A	No	1		Heterozygous	17	32	53.125		16	8	29	20	0.333333	34.7059	24	49	15	15	-0.57	0.855333	0.961392	no	No	1	0	3	0	FUN_002151-T1:c.-3870C>T; FUN_002152-T1:c.2705C>T; FUN_002153-T1:c.-4498G>A	FUN_002152-T1.cds:p.Ser902Phe	FUN_002152-T1.cds:p.Ser902Phe	FUN_002152-T1:c.2705C>T	No	Yes
NODE_23	10786	SNV	T	G	No	1		Heterozygous	28	68	41.1765		17	27	37	67	0.386364	35.4286	44	104	22	25	0.57	0.981957	0.999361	no	No	1	2	13	15.3846	FUN_002297-T1:c.-3947A>C; FUN_002298-T1:c.*548T>G; FUN_002299-T1:c.261T>G; FUN_002300-T1:c.-2164T>G; FUN_002301-T1:c.-4115T>G	FUN_002299-T1.cds:p.Ser87Arg	FUN_002299-T1.cds:p.Ser87Arg	FUN_002299-T1:c.261T>G	No	Yes
NODE_23	63829	SNV	C	G	No	1		Heterozygous	19	33	57.5758		11	17	21	29	0.392857	35	28	50	15	14	1.18	0.979096	1	no	No	1	1	3	33.3333	FUN_002321-T1:c.1406C>G; FUN_002322-T1:c.*1040G>C; FUN_002323-T1:c.*1919G>C	FUN_002321-T1.cds:p.Thr469Ser	FUN_002321-T1.cds:p.Thr469Ser	FUN_002321-T1:c.1406C>G	No	Yes
NODE_24	61144	SNV	C	T	No	1		Heterozygous	14	30	46.6667		7	11	20	23	0.388889	35.4286	18	43	14	14	0.5	0.864972	0.969362	no	No	1	2	8	25	FUN_002392-T1:c.-1615G>A; FUN_002393-T1:c.2407G>A	FUN_002393-T1.cds:p.Asp803Asn	FUN_002393-T1.cds:p.Asp803Asn	FUN_002393-T1:c.2407G>A	No	Yes
NODE_26	142020	SNV	G	T	No	1		Heterozygous	26	47	55.3191		18	21	39	35	0.461538	34.4615	39	74	23	24	0.17	0.866911	0.975344	no	No	1	1	6	16.6667	FUN_002555-T1:c.499G>T; FUN_002556-T1:c.-4424G>T	FUN_002555-T1.cds:p.Asp167Tyr	FUN_002555-T1.cds:p.Asp167Tyr	FUN_002555-T1:c.499G>T	No	Yes
NODE_26	142093	SNV	A	G	No	1		Heterozygous	18	33	54.5455		16	11	30	22	0.407407	32.3333	27	52	17	17	-0.22	0.993426	1	no	No	1	1	6	16.6667	FUN_002555-T1:c.572A>G; FUN_002556-T1:c.-4351A>G	FUN_002555-T1.cds:p.Lys191Arg	FUN_002555-T1.cds:p.Lys191Arg	FUN_002555-T1:c.572A>G	No	Yes
NODE_27	7344	Deletion	T	-	No	1		Heterozygous	11	29	37.931		9	9	27	23	0.5	31.6364	18	50	9	8	-0.54	0.843242	0.999192	no	No	1	2	10	20	FUN_002559-T1:c.*1756delT; FUN_002560-T1:c.464delT; FUN_002561-T1:c.-2148delT	FUN_002560-T1.cds:p.Ile155fs	FUN_002560-T1.cds:p.Ile155fs	FUN_002560-T1:c.464delT	No	Yes	7343
NODE_31	77612	SNV	A	G	No	1		Heterozygous	40	71	56.338		35	30	55	57	0.461538	34.15	65	112	25	30	-0.13	0.668654	0.996739	no	No	1	2	11	18.1818	FUN_002827-T1:c.*1112A>G; FUN_002828-T1:c.656A>G; FUN_002829-T1:c.*696T>C	FUN_002828-T1.cds:p.Asp219Gly	FUN_002828-T1.cds:p.Asp219Gly	FUN_002828-T1:c.656A>G	No	Yes
NODE_31	77741^77742	Insertion	-	TGG	No	3		Heterozygous	18	51	35.2941		16	16	38	39	0.5	34.5	32	77	22	23	0.19	0.995563	1	no	No	1	2	12	16.6667	FUN_002827-T1:c.*1251_*1253dupTGG; FUN_002828-T1:c.795_797dupTGG; FUN_002829-T1:c.*564_*566dupCCA	FUN_002828-T1.cds:p.Gly266_Ser267insGly	FUN_002828-T1.cds:p.Gly266_Ser267insGly	FUN_002828-T1:c.795_797dupTGG	No	Yes	77753, 77741
NODE_31	14708	SNV	G	A	No	1		Heterozygous	23	45	51.1111		20	12	39	28	0.375	34	32	67	18	18	-1.77	0.926008	0.996911	no	No	1	2	11	18.1818	FUN_002803-T1:c.-363C>T; FUN_002804-T1:c.3G>A; FUN_002805-T1:c.*830C>T; FUN_002806-T1:c.-1966G>A	FUN_002804-T1.cds:p.Met1?	FUN_002804-T1.cds:p.Met1?	FUN_002804-T1:c.3G>A	No	Yes
NODE_31	16808..16810	Deletion	ACC	-	No	3		Heterozygous	17	45	37.7778		15	11	38	35	0.423077	24.4854	26	73	20	22	-2.53	0.724801	0.983431	no	No	1	2	8	25	FUN_002803-T1:c.-2465_-2463delGGT; FUN_002804-T1:c.*1465_*1467delCCA; FUN_002805-T1:c.-753_-751delGGT; FUN_002806-T1:c.157_159delCCA; FUN_002807-T1:c.*826_*828delGGT	FUN_002806-T1.cds:p.Pro53del	FUN_002806-T1.cds:p.Pro53del	FUN_002806-T1:c.157_159delCCA	No	Yes	16807, 16829	16829: CCA
NODE_31	77861	SNV	C	T	No	1		Heterozygous	20	34	58.8235		13	10	24	19	0.434783	33.45	23	43	15	15	-1.4	0.818397	1	no	No	1	0	1	0	FUN_002827-T1:c.*1361C>T; FUN_002828-T1:c.905C>T; FUN_002829-T1:c.*447G>A	FUN_002828-T1.cds:p.Ser302Leu	FUN_002828-T1.cds:p.Ser302Leu	FUN_002828-T1:c.905C>T	No	Yes
NODE_32	73334	SNV	C	A	No	1		Heterozygous	16	43	37.2093		16	0	36	12	0	15.375	16	48	10	14	-3.25	0.10935	0.143483	no	No	1	0	17	0	FUN_002899-T1:c.-3261G>T; FUN_002900-T1:c.982G>T; FUN_002901-T1:c.*1974G>T	FUN_002900-T1.cds:p.Glu328*	FUN_002900-T1.cds:p.Glu328*	FUN_002900-T1:c.982G>T	No	Yes
NODE_32	32298	SNV	C	T	No	1		Heterozygous	13	30	43.3333		8	9	22	19	0.470588	34.6923	17	41	11	11	-0.31	0.509488	0.984098	no	No	1	2	14	14.2857	FUN_002882-T1:c.-4588G>A; FUN_002884-T1:c.415G>A; FUN_002885-T1:c.-749C>T	FUN_002884-T1.cds:p.Val139Ile	FUN_002884-T1.cds:p.Val139Ile	FUN_002884-T1:c.415G>A	No	Yes
NODE_33	115758	SNV	G	A	No	1		Heterozygous	21	36	58.3333		19	14	33	23	0.424242	33.6667	33	56	14	16	0.08	0.995723	1	no	No	1	2	8	25	FUN_002976-T1:c.-2328C>T; FUN_002977-T1:c.1687G>A; FUN_002978-T1:c.*204C>T	FUN_002977-T1.cds:p.Asp563Asn	FUN_002977-T1.cds:p.Asp563Asn	FUN_002977-T1:c.1687G>A	No	Yes
NODE_33	101073	SNV	A	C	No	1		Heterozygous	17	35	48.5714		9	11	24	26	0.45	32.6471	20	50	15	15	1.14	0.955561	1	no	No	1	2	6	33.3333	FUN_002971-T1:c.-2944T>G; FUN_002972-T1:c.*1370A>C; FUN_002973-T1:c.1185T>G	FUN_002973-T1.cds:p.Phe395Leu	FUN_002973-T1.cds:p.Phe395Leu	FUN_002973-T1:c.1185T>G	No	Yes
NODE_34	123204	SNV	G	A	No	1		Heterozygous	30	76	39.4737		24	18	63	56	0.428571	34.2667	42	119	24	25	0.22	0.697618	0.996394	no	No	1	1	5	20	FUN_003034-T1:c.-4699C>T; FUN_003036-T1:c.*1165G>A; FUN_003037-T1:c.421G>A; FUN_003038-T1:c.-830G>A	FUN_003037-T1.cds:p.Asp141Asn	FUN_003037-T1.cds:p.Asp141Asn	FUN_003037-T1:c.421G>A	No	Yes
NODE_34	98873..98877	Deletion	ATTTT	-	No	5		Heterozygous	28	50	56		18	19	28	34	0.486486	34.7857	37	62	23	25	-0.34	0.978465	1	no	No	1	2	9	22.2222	FUN_003024-T1:c.-4536_-4532delAAAAT; FUN_003025-T1:c.-2625_-2621delAAAAT; FUN_003026-T1:c.-1614_-1610delAAAAT; FUN_003027-T1:c.-3_2delAAAAT; FUN_003028-T1:c.*1658_*1662delAAAAT	FUN_003027-T1.cds:p.Met1?	FUN_003027-T1.cds:p.Met1?	FUN_003027-T1:c.-3_2delAAAAT	No	Yes	98872
NODE_34	126638	SNV	A	G	No	1		Homozygous	32	42	76.1905		22	27	28	36	0.44898	36	49	64	24	24		0.963763	1	no	No	1	1	7	14.2857	FUN_003038-T1:c.2605A>G	FUN_003038-T1.cds:p.Lys869Glu	FUN_003038-T1.cds:p.Lys869Glu	FUN_003038-T1:c.2605A>G	No	Yes
NODE_34	98339	SNV	C	T	No	1		Heterozygous	12	32	37.5		5	7	23	15	0.416667	34.4167	12	38	11	11	1.05	0.632378	0.686087	no	No	1	1	18	5.55556	FUN_003024-T1:c.-3998G>A; FUN_003025-T1:c.-2087G>A; FUN_003026-T1:c.-1076G>A; FUN_003027-T1:c.536G>A	FUN_003027-T1.cds:p.Arg179Lys	FUN_003027-T1.cds:p.Arg179Lys	FUN_003027-T1:c.536G>A	No	Yes
NODE_34	98334	SNV	T	G	No	1		Heterozygous	11	29	37.931		4	7	20	15	0.363636	36	11	35	10	10	1.24	0.653762	0.648043	no	No	1	1	18	5.55556	FUN_003024-T1:c.-3993A>C; FUN_003025-T1:c.-2082A>C; FUN_003026-T1:c.-1071A>C; FUN_003027-T1:c.541A>C	FUN_003027-T1.cds:p.Lys181Gln	FUN_003027-T1.cds:p.Lys181Gln	FUN_003027-T1:c.541A>C	No	Yes
NODE_39	52042	SNV	T	C	No	1		Heterozygous	24	41	58.5366		22	17	36	28	0.435897	34.2083	39	64	20	23	-0.17	0.942217	1	no	No	1	2	11	18.1818	FUN_003242-T1:c.-3623A>G; FUN_003243-T1:c.-1101A>G; FUN_003244-T1:c.1084A>G; FUN_003245-T1:c.*1790A>G	FUN_003244-T1.cds:p.Met362Val	FUN_003244-T1.cds:p.Met362Val	FUN_003244-T1:c.1084A>G	No	Yes
NODE_39	32363	SNV	A	G	No	1		Homozygous	20	30	66.6667		11	17	15	27	0.392857	32.6	28	42	18	19	-1.83	0.944173	0.999692	no	No	1	2	10	20	FUN_003234-T1:c.-2785T>C; FUN_003235-T1:c.-1094T>C; FUN_003236-T1:c.524A>G; FUN_003237-T1:c.*119T>C	FUN_003236-T1.cds:p.Glu175Gly	FUN_003236-T1.cds:p.Glu175Gly	FUN_003236-T1:c.524A>G	No	Yes
NODE_42	100363	SNV	T	A	No	1		Heterozygous	35	65	53.8462		27	24	50	49	0.470588	34.4571	51	99	23	26	-0.55	0.818435	1	no	No	1	2	6	33.3333	FUN_003405-T1:c.1531T>A; FUN_003406-T1:c.*870A>T	FUN_003405-T1.cds:p.Leu511Ile	FUN_003405-T1.cds:p.Leu511Ile	FUN_003405-T1:c.1531T>A	No	Yes
NODE_42	71887	SNV	T	C	No	1		Heterozygous	17	28	60.7143		10	17	15	28	0.37037	35.5294	27	43	14	15	-0.52	0.771626	1	no	No	1	0	3	0	FUN_003395-T1:c.*653T>C; FUN_003396-T1:c.1993A>G	FUN_003396-T1.cds:p.Ile665Val	FUN_003396-T1.cds:p.Ile665Val	FUN_003396-T1:c.1993A>G	No	Yes
NODE_43	35420^35421	Insertion	-	CTT	No	3		Heterozygous	21	55	38.1818		16	17	41	40	0.484848	34.127	33	81	25	25	1.32	0.612553	1	no	No	1	1	16	6.25	FUN_003419-T1:c.-3327_-3325dupAAG; FUN_003420-T1:c.1574_1576dupAAG	FUN_003420-T1.cds:p.Glu525_Gly526insGlu	FUN_003420-T1.cds:p.Glu525_Gly526insGlu	FUN_003420-T1:c.1574_1576dupAAG	No	Yes	35420
NODE_44	54297	SNV	G	A	No	1		Heterozygous	20	53	37.7358		10	18	33	47	0.357143	36	28	80	14	14	0.73	0.449719	0.981747	no	No	1	2	6	33.3333	FUN_003467-T1:c.*1135G>A; FUN_003468-T1:c.1966C>T	FUN_003468-T1.cds:p.Pro656Ser	FUN_003468-T1.cds:p.Pro656Ser	FUN_003468-T1:c.1966C>T	No	Yes
NODE_44	83978	SNV	C	T	No	1		Heterozygous	22	52	42.3077		18	15	46	37	0.454545	34.8182	33	83	18	18	0.84	0.939678	1	no	No	1	1	15	6.66667	FUN_003475-T1:c.*890C>T; FUN_003476-T1:c.277C>T; FUN_003477-T1:c.*1261G>A; FUN_003479-T1:c.-4599C>T	FUN_003476-T1.cds:p.Leu93Phe	FUN_003476-T1.cds:p.Leu93Phe	FUN_003476-T1:c.277C>T	No	Yes
NODE_44	40708	SNV	C	T	No	1		Heterozygous	24	51	47.0588		16	12	38	28	0.428571	31.8333	28	66	22	22	-1.4	0.920646	1	no	No	1	1	4	25	FUN_003461-T1:c.*1445C>T; FUN_003462-T1:c.-752G>A; FUN_003463-T1:c.1325G>A; FUN_003464-T1:c.-1702C>T	FUN_003463-T1.cds:p.Arg442Gln	FUN_003463-T1.cds:p.Arg442Gln	FUN_003463-T1:c.1325G>A	No	Yes
NODE_44	40535	SNV	T	C	No	1		Heterozygous	18	44	40.9091		17	11	40	27	0.392857	34.1111	28	67	14	15	-0.23	0.86808	1	no	No	1	1	7	14.2857	FUN_003461-T1:c.*1272T>C; FUN_003462-T1:c.-579A>G; FUN_003463-T1:c.1498A>G; FUN_003464-T1:c.-1875T>C	FUN_003463-T1.cds:p.Lys500Glu	FUN_003463-T1.cds:p.Lys500Glu	FUN_003463-T1:c.1498A>G	No	Yes
NODE_44	54363	SNV	G	T	No	1		Heterozygous	19	36	52.7778		5	17	15	31	0.227273	34.2105	22	46	14	16	0.51	0.0601434	0.868933	no	No	1	1	4	25	FUN_003467-T1:c.*1201G>T; FUN_003468-T1:c.1900C>A	FUN_003468-T1.cds:p.Pro634Thr	FUN_003468-T1.cds:p.Pro634Thr	FUN_003468-T1:c.1900C>A	No	Yes
NODE_47	4705	SNV	G	A	No	1		Heterozygous	18	38	47.3684		10	13	23	27	0.434783	35.5556	23	50	16	16	0.23	0.753672	1	no	No	1	1	9	11.1111	FUN_003555-T1:c.196G>A	FUN_003555-T1.cds:p.Val66Ile	FUN_003555-T1.cds:p.Val66Ile	FUN_003555-T1:c.196G>A	No	Yes
NODE_47	81578	SNV	A	T	No	1		Heterozygous	14	28	50		9	13	19	25	0.409091	35.7143	22	44	14	14	1.03	0.968943	1	no	No	1	2	6	33.3333	FUN_003590-T1:c.2372A>T; FUN_003591-T1:c.*575T>A	FUN_003590-T1.cds:p.Lys791Ile	FUN_003590-T1.cds:p.Lys791Ile	FUN_003590-T1:c.2372A>T	No	Yes
NODE_51	60778	SNV	C	A	No	1		Heterozygous	43	72	59.7222		36	32	61	53	0.470588	35	68	114	23	30	0.11	0.884133	1	no	No	1	2	11	18.1818	FUN_003729-T1:c.*506C>A; FUN_003730-T1:c.214G>T; FUN_003731-T1:c.-385C>A	FUN_003730-T1.cds:p.Asp72Tyr	FUN_003730-T1.cds:p.Asp72Tyr	FUN_003730-T1:c.214G>T	No	Yes
NODE_51	60708	SNV	G	A	No	1		Heterozygous	29	53	54.717		26	14	47	28	0.35	35.5862	40	75	19	21	0.71	0.897439	1	no	No	1	2	8	25	FUN_003729-T1:c.*436G>A; FUN_003730-T1:c.284C>T; FUN_003731-T1:c.-455G>A	FUN_003730-T1.cds:p.Thr95Ile	FUN_003730-T1.cds:p.Thr95Ile	FUN_003730-T1:c.284C>T	No	Yes
NODE_51	32417	SNV	A	G	No	1		Heterozygous	12	32	37.5		8	10	23	26	0.444444	33.0833	18	49	9	9	-0.54	0.132886	1	no	No	1	1	9	11.1111	FUN_003725-T1:c.403A>G	FUN_003725-T1.cds:p.Lys135Glu	FUN_003725-T1.cds:p.Lys135Glu	FUN_003725-T1:c.403A>G	No	Yes
NODE_51	32277	SNV	C	T	No	1		Heterozygous	12	28	42.8571		9	8	23	16	0.470588	33.0833	17	39	11	10	-0.42	0.745655	0.988965	no	No	1	1	6	16.6667	FUN_003725-T1:c.263C>T	FUN_003725-T1.cds:p.Ser88Phe	FUN_003725-T1.cds:p.Ser88Phe	FUN_003725-T1:c.263C>T	No	Yes
NODE_53	21168..21169	MNV	TA	AT	No	2		Heterozygous	37	90	41.1111		28	25	77	65	0.471698	35.3108	53	142	30	37	1.59	0.999701	1	no	No	1	2	10	20	FUN_003798-T1:c.-3899_-3898delinsAT; FUN_003799-T1:c.-2675_-2674delinsAT; FUN_003800-T1:c.*889_*890delinsAT; FUN_003801-T1:c.258_259delinsAT; FUN_003802-T1:c.*158_*159delinsAT; FUN_003803-T1:c.-2587_-2586delinsAT	FUN_003801-T1.cds:p.Ile87Leu	FUN_003801-T1.cds:p.Ile87Leu	FUN_003801-T1:c.258_259delinsAT	No	Yes
NODE_53	6388..6389	MNV	TA	CT	No	2		Heterozygous	19	36	52.7778		17	10	32	17	0.37037	35.3684	27	49	24	24	1.52	0.903299	1	no	No	1	2	5	40	FUN_003792-T1:c.*1502_*1503delinsCT; FUN_003793-T1:c.*643_*644delinsCT; FUN_003794-T1:c.2994_2995delinsAG; FUN_003795-T1:c.-4079_-4078delinsCT	FUN_003794-T1.cds:p.Ser999Gly	FUN_003794-T1.cds:p.Ser999Gly	FUN_003794-T1:c.2994_2995delinsAG	No	Yes
NODE_54	81638	SNV	G	A	No	1		Heterozygous	15	36	41.6667		12	13	27	28	0.48	35.2	25	55	9	10	-0.29	0.376126	1	no	No	1	1	9	11.1111	FUN_003848-T1:c.*1722G>A; FUN_003849-T1:c.1327G>A; FUN_003850-T1:c.-703G>A; FUN_003851-T1:c.*1895C>T	FUN_003849-T1.cds:p.Val443Ile	FUN_003849-T1.cds:p.Val443Ile	FUN_003849-T1:c.1327G>A	No	Yes
NODE_55	74165	SNV	C	A	No	1		Homozygous	48	48	100		33	39	33	39	0.458333	35.2292	72	72	29	32		1	1	no	No	1	1	2	50	FUN_003871-T1:c.-311G>T; FUN_003872-T1:c.1106G>T; FUN_003873-T1:c.*1916G>T	FUN_003872-T1.cds:p.*369Leu	FUN_003872-T1.cds:p.*369Leu	FUN_003872-T1:c.1106G>T	No	Yes
NODE_55	73279	SNV	A	C	No	1		Heterozygous	23	43	53.4884		19	15	33	28	0.441176	35.3043	34	61	15	18	0.71	0.958452	1	no	No	1	1	7	14.2857	FUN_003870-T1:c.*1995A>C; FUN_003871-T1:c.576T>G; FUN_003872-T1:c.*885T>G	FUN_003871-T1.cds:p.Asn192Lys	FUN_003871-T1.cds:p.Asn192Lys	FUN_003871-T1:c.576T>G	No	Yes
NODE_55	72382	SNV	G	T	No	1		Heterozygous	12	32	37.5		7	8	22	20	0.466667	35.6667	15	42	10	10	0.34	0.892487	0.991244	no	No	1	2	9	22.2222	FUN_003870-T1:c.*1098G>T; FUN_003871-T1:c.1473C>A; FUN_003872-T1:c.*1782C>A	FUN_003871-T1.cds:p.Phe491Leu	FUN_003871-T1.cds:p.Phe491Leu	FUN_003871-T1:c.1473C>A	Yes	Yes
NODE_55	72384	SNV	A	T	No	1		Heterozygous	12	32	37.5		7	8	22	20	0.466667	35.6667	15	42	10	10	0.37	0.879865	0.991244	no	No	1	2	9	22.2222	FUN_003870-T1:c.*1100A>T; FUN_003871-T1:c.1471T>A; FUN_003872-T1:c.*1780T>A	FUN_003871-T1.cds:p.Phe491Ile	FUN_003871-T1.cds:p.Phe491Ile	FUN_003871-T1:c.1471T>A	Yes	Yes
NODE_61	5866	SNV	A	C	No	1		Heterozygous	22	61	36.0656		13	15	38	42	0.464286	14	28	80	17	17	-0.17	0.940594	1	no	No	1	0	37	0	FUN_004038-T1:c.-1934T>G; FUN_004039-T1:c.1085A>C; FUN_004040-T1:c.*1864T>G; FUN_004041-T1:c.-3161A>C	FUN_004039-T1.cds:p.His362Pro	FUN_004039-T1.cds:p.His362Pro	FUN_004039-T1:c.1085A>C	No	Yes
NODE_63	22661..22662	MNV	CA	TT	No	2		Heterozygous	10	28	35.7143		7	5	17	22	0.416667	36	12	39	8	9	1.03	0.958339	0.824077	no	No	1	1	6	16.6667	FUN_004100-T1:c.235_236delinsTT; FUN_004101-T1:c.*330_*331delinsAA; FUN_004102-T1:c.-3628_-3627delinsTT	FUN_004100-T1.cds:p.Gln79Leu	FUN_004100-T1.cds:p.Gln79Leu	FUN_004100-T1:c.235_236delinsTT	No	Yes
NODE_67	63748..63753	Deletion	ACCACC	-	No	6		Heterozygous	21	49	42.8571		20	19	47	45	0.487179	34.6045	38	91	23	26	1.9	0.527191	1	no	No	1	1	11	9.09091	FUN_004241-T1:c.42_47delCACCAC	FUN_004241-T1.cds:p.Thr15_Thr16del	FUN_004241-T1.cds:p.Thr15_Thr16del	FUN_004241-T1:c.42_47delCACCAC	No	Yes	63761	63761: CACCAC
NODE_69	59671..59673	Deletion	TAA	-	No	3		Heterozygous	15	39	38.4615		11	11	29	30	0.5	29.3333	22	59	12	14	-1.77	0.81399	1	no	No	1	2	10	20	FUN_004295-T1:c.*1313_*1315delAAT; FUN_004296-T1:c.700_702delTTA; FUN_004297-T1:c.-907_-905delAAT	FUN_004296-T1.cds:p.Leu235del	FUN_004296-T1.cds:p.Leu235del	FUN_004296-T1:c.700_702delTTA	No	Yes	59670, 59671	59671: AAT
NODE_71	19575	SNV	G	A	No	1		Homozygous	47	70	67.1429		36	38	50	54	0.486486	34.4255	74	104	28	35	0.69	0.995996	1	no	No	1	2	13	15.3846	FUN_004330-T1:c.*542G>A; FUN_004331-T1:c.188C>T; FUN_004332-T1:c.-893G>A; FUN_004333-T1:c.-3083G>A	FUN_004331-T1.cds:p.Ser63Phe	FUN_004331-T1.cds:p.Ser63Phe	FUN_004331-T1:c.188C>T	No	Yes
NODE_74	45099	SNV	A	G	No	1		Heterozygous	15	31	48.3871		10	13	20	24	0.434783	34.8	23	44	9	13	0.65	0.848429	1	no	No	1	2	6	33.3333	FUN_004418-T1:c.-4159T>C; FUN_004419-T1:c.349T>C; FUN_004420-T1:c.*1241T>C	FUN_004419-T1.cds:p.Tyr117His	FUN_004419-T1.cds:p.Tyr117His	FUN_004419-T1:c.349T>C	No	Yes
NODE_79	46740..46742	Deletion	TTA	-	No	3		Heterozygous	17	40	42.5		8	17	18	37	0.32	35.7647	25	55	20	18	1.16	0.987671	1	no	No	1	2	8	25	FUN_004531-T1:c.-4805_-4803delTAA; FUN_004532-T1:c.2246_2248delTTA; FUN_004533-T1:c.-1688_-1686delTTA	FUN_004532-T1.cds:p.Val749_Asn750delinsAsp	FUN_004532-T1.cds:p.Val749_Asn750delinsAsp	FUN_004532-T1:c.2246_2248delTTA	No	Yes	46739
NODE_80	42406	SNV	C	G	No	1		Heterozygous	10	28	35.7143		9	2	24	13	0.181818	32.6	11	37	8	8	0.41	0.334048	0.712008	no	No	1	1	5	20	FUN_004557-T1:c.*869C>G; FUN_004558-T1:c.1703G>C	FUN_004558-T1.cds:p.Cys568Ser	FUN_004558-T1.cds:p.Cys568Ser	FUN_004558-T1:c.1703G>C	No	Yes
NODE_92	18114	SNV	A	G	No	1		Heterozygous	14	34	41.1765		10	12	26	28	0.454545	35.7143	22	54	12	13	0.91	0.886276	1	no	No	1	1	4	25	FUN_004813-T1:c.-3528T>C; FUN_004814-T1:c.*905A>G; FUN_004815-T1:c.431T>C; FUN_004816-T1:c.*795T>C; FUN_004817-T1:c.-4323A>G	FUN_004815-T1.cds:p.Ile144Thr	FUN_004815-T1.cds:p.Ile144Thr	FUN_004815-T1:c.431T>C	No	Yes
NODE_93	12997	SNV	G	A	No	1		Heterozygous	23	54	42.5926		19	9	45	28	0.321429	34.3043	28	73	19	19	0.11	0.932402	0.969586	no	No	1	1	8	12.5	FUN_004835-T1:c.-2245C>T; FUN_004837-T1:c.1582G>A; FUN_004838-T1:c.*562C>T	FUN_004837-T1.cds:p.Val528Ile	FUN_004837-T1.cds:p.Val528Ile	FUN_004837-T1:c.1582G>A	No	Yes
NODE_94	15623..15628	Deletion	AAAACA	-	No	6		Heterozygous	17	36	47.2222		17	9	36	30	0.346154	36	26	59	20	22	0	0.717249	1	no	No	1	1	3	33.3333	FUN_004858-T1:c.-1669_-1664delTGTTTT; FUN_004859-T1:c.-306_-301delTGTTTT; FUN_004860-T1:c.62_67delACAAAA	FUN_004860-T1.cds:p.Asn21_Lys22del	FUN_004860-T1.cds:p.Asn21_Lys22del	FUN_004860-T1:c.62_67delACAAAA	Yes	Yes	15637, 15622	15637: ACAAAA
NODE_94	15628	SNV	A	C	No	1		Heterozygous	12	28	42.8571		12	7	36	30	0.368421	33.5	19	50	10	11	-2.16	0.229463	0.93284	no	No	1	0	3	0	FUN_004858-T1:c.-1669T>G; FUN_004859-T1:c.-306T>G; FUN_004860-T1:c.52A>C	FUN_004860-T1.cds:p.Lys18Gln	FUN_004860-T1.cds:p.Lys18Gln	FUN_004860-T1:c.52A>C	Yes	Yes
NODE_96	16053	SNV	G	A	No	1		Heterozygous	22	62	35.4839		20	14	60	43	0.411765	34.8182	34	103	19	20	0.38	0.956075	1	no	No	1	1	6	16.6667	FUN_004890-T1:c.-4330C>T; FUN_004891-T1:c.-2526C>T; FUN_004892-T1:c.*1165G>A; FUN_004893-T1:c.*244G>A; FUN_004894-T1:c.715C>T; FUN_004895-T1:c.*1186C>T; FUN_004897-T1:c.-4723G>A	FUN_004894-T1.cds:p.Leu239Phe	FUN_004894-T1.cds:p.Leu239Phe	FUN_004894-T1:c.715C>T	No	Yes
NODE_96	16151	SNV	T	C	No	1		Heterozygous	16	35	45.7143		15	12	29	26	0.444444	36	27	55	14	15	0	0.758676	1	no	No	1	1	5	20	FUN_004890-T1:c.-4428A>G; FUN_004891-T1:c.-2624A>G; FUN_004892-T1:c.*1263T>C; FUN_004893-T1:c.*342T>C; FUN_004894-T1:c.617A>G; FUN_004895-T1:c.*1088A>G; FUN_004897-T1:c.-4625T>C	FUN_004894-T1.cds:p.Lys206Arg	FUN_004894-T1.cds:p.Lys206Arg	FUN_004894-T1:c.617A>G	No	Yes
NODE_96	2649	SNV	A	G	No	1		Heterozygous	12	29	41.3793		8	8	21	20	0.5	33.5	16	41	11	12	0.09	0.596684	1	no	No	1	2	8	25	FUN_004885-T1:c.*931A>G; FUN_004886-T1:c.418A>G; FUN_004887-T1:c.*441T>C; FUN_004888-T1:c.-3501A>G	FUN_004886-T1.cds:p.Ile140Val	FUN_004886-T1.cds:p.Ile140Val	FUN_004886-T1:c.418A>G	No	Yes
NODE_99	10608	SNV	T	C	No	1		Heterozygous	15	32	46.875		6	13	8	30	0.315789	32.7333	19	38	11	13	-0.13	0.375535	0.832646	no	No	1	2	10	20	FUN_004943-T1:c.3283A>G	FUN_004943-T1.cds:p.Ser1095Gly	FUN_004943-T1.cds:p.Ser1095Gly	FUN_004943-T1:c.3283A>G	No	Yes
NODE_105	26724^26725	Insertion	-	GGT	No	3		Heterozygous	23	65	35.3846		19	21	55	60	0.475	33.3768	40	115	25	29	0.47	0.561214	1	no	No	1	2	14	14.2857	FUN_005055-T1:c.*446_*446+1insTGG; FUN_005056-T1:c.1188_1189insACC; FUN_005057-T1:c.-1518-1_-1518insTGG	FUN_005056-T1.cds:p.Ala396_Ala397insThr	FUN_005056-T1.cds:p.Ala396_Ala397insThr	FUN_005056-T1:c.1188_1189insACC	No	Yes	26724, 26726	26726: TGG
NODE_105	26982	SNV	C	T	No	1		Heterozygous	16	34	47.0588		15	10	31	27	0.4	32.25	25	58	13	13	-0.69	0.594187	0.977415	no	No	1	1	8	12.5	FUN_005055-T1:c.*702C>T; FUN_005056-T1:c.931G>A; FUN_005057-T1:c.-1263C>T	FUN_005056-T1.cds:p.Gly311Ser	FUN_005056-T1.cds:p.Gly311Ser	FUN_005056-T1:c.931G>A	No	Yes
NODE_109	20551	SNV	C	T	No	1		Heterozygous	12	28	42.8571		11	10	26	19	0.47619	35.6667	21	45	11	11	1.02	0.720309	0.99333	no	No	1	2	7	28.5714	FUN_005112-T1:c.*1728C>T; FUN_005113-T1:c.-727G>A; FUN_005114-T1:c.518C>T; FUN_005115-T1:c.*436G>A	FUN_005114-T1.cds:p.Ser173Phe	FUN_005114-T1.cds:p.Ser173Phe	FUN_005114-T1:c.518C>T	No	Yes
NODE_109	20676	Deletion	C	-	No	1		Heterozygous	10	28	35.7143		9	8	20	24	0.470588	32.6	17	44	8	8	-0.23	0.180547	0.971574	no	No	1	1	15	6.66667	FUN_005112-T1:c.*1853delC; FUN_005113-T1:c.-852delG; FUN_005114-T1:c.643delC; FUN_005115-T1:c.*311delG	FUN_005114-T1.cds:p.His215fs	FUN_005114-T1.cds:p.His215fs	FUN_005114-T1:c.643delC	No	Yes	20675
NODE_109	20684	SNV	G	T	No	1		Heterozygous	10	28	35.7143		9	8	20	24	0.470588	33	17	44	8	8	0.05	0.0690975	0.971574	no	No	1	1	15	6.66667	FUN_005112-T1:c.*1861G>T; FUN_005113-T1:c.-860C>A; FUN_005114-T1:c.651G>T; FUN_005115-T1:c.*303C>A	FUN_005114-T1.cds:p.Glu217Asp	FUN_005114-T1.cds:p.Glu217Asp	FUN_005114-T1:c.651G>T	No	Yes
NODE_113	33627..33629	Deletion	ACC	-	No	3		Heterozygous	18	42	42.8571		16	12	39	24	0.428571	30.5556	28	63	21	20	-1.69	0.961502	0.993691	no	No	1	1	13	7.69231	FUN_005178-T1:c.-3133_-3131delGGT; FUN_005179-T1:c.*699_*701delCAC; FUN_005180-T1:c.657_659delCAC	FUN_005180-T1.cds:p.Thr220del	FUN_005180-T1.cds:p.Thr220del	FUN_005180-T1:c.657_659delCAC	No	Yes	33637, 33626	33637: CAC
NODE_116	6316	SNV	T	C	No	1		Heterozygous	26	49	53.0612		22	22	41	43	0.5	35.5385	44	84	17	20	-0.43	0.996774	1	no	No	1	0	6	0	FUN_005211-T1:c.-4809A>G; FUN_005212-T1:c.1562A>G; FUN_005213-T1:c.*1836A>G; FUN_005214-T1:c.-3003T>C	FUN_005212-T1.cds:p.Gln521Arg	FUN_005212-T1.cds:p.Gln521Arg	FUN_005212-T1:c.1562A>G	No	Yes
NODE_116	16535	SNV	G	A	No	1		Heterozygous	22	48	45.8333		16	17	38	30	0.484848	31.9091	33	68	16	16	-1.39	0.566443	0.959389	no	No	1	2	12	16.6667	FUN_005217-T1:c.*1756G>A; FUN_005218-T1:c.1295G>A; FUN_005219-T1:c.*848C>T	FUN_005218-T1.cds:p.Arg432Lys	FUN_005218-T1.cds:p.Arg432Lys	FUN_005218-T1:c.1295G>A	No	Yes
NODE_117	7313	SNV	C	T	No	1		Heterozygous	41	81	50.6173		29	35	55	72	0.453125	34.561	64	127	30	34	0.88	0.970199	1	no	No	1	2	15	13.3333	FUN_005224-T1:c.-3717G>A; FUN_005225-T1:c.809C>T; FUN_005226-T1:c.*266G>A	FUN_005225-T1.cds:p.Thr270Ile	FUN_005225-T1.cds:p.Thr270Ile	FUN_005225-T1:c.809C>T	No	Yes
NODE_121	13083	SNV	C	T	No	1		Heterozygous	16	41	39.0244		16	6	38	24	0.272727	33.875	22	62	12	13	0.32	0.634515	0.822093	no	No	1	2	11	18.1818	FUN_005287-T1:c.-1698G>A; FUN_005288-T1:c.442G>A; FUN_005289-T1:c.-3574C>T	FUN_005288-T1.cds:p.Val148Ile	FUN_005288-T1.cds:p.Val148Ile	FUN_005288-T1:c.442G>A	No	Yes
NODE_128	18172	SNV	C	G	No	1		Heterozygous	31	64	48.4375		26	22	55	46	0.458333	33.6774	48	101	23	26	-1.79	0.999559	1	no	No	1	1	9	11.1111	FUN_005365-T1:c.-3955G>C; FUN_005367-T1:c.1574G>C; FUN_005368-T1:c.-1848C>G	FUN_005367-T1.cds:p.Ser525Thr	FUN_005367-T1.cds:p.Ser525Thr	FUN_005367-T1:c.1574G>C	No	Yes
NODE_128	26310..26312	Deletion	TAG	-	No	3		Heterozygous	18	38	47.3684		12	13	24	30	0.48	31.9444	25	54	19	21	-2.42	0.560274	0.999937	no	No	1	2	12	16.6667	FUN_005369-T1:c.-3563_-3561delCTA; FUN_005370-T1:c.1513_1515delAGT; FUN_005371-T1:c.*1232_*1234delCTA	FUN_005370-T1.cds:p.Ser505del	FUN_005370-T1.cds:p.Ser505del	FUN_005370-T1:c.1513_1515delAGT	No	Yes	26322, 26309	26322: AGT
NODE_139	22248..22250	Deletion	GTT	-	No	3		Heterozygous	26	47	55.3191		23	17	39	33	0.425	31.9615	40	72	32	34	-3.05	0.880158	1	no	No	1	1	10	10	FUN_005481-T1:c.-3528_-3526delAAC; FUN_005482-T1:c.*834_*836delGTT; FUN_005483-T1:c.244_246delAAC	FUN_005483-T1.cds:p.Asn82del	FUN_005483-T1.cds:p.Asn82del	FUN_005483-T1:c.244_246delAAC	No	Yes	22247, 22268
NODE_150	7064	SNV	A	G	No	1		Heterozygous	34	58	58.6207		30	17	51	33	0.361702	35.2353	47	84	27	27	1.36	0.447173	0.999951	no	No	1	2	11	18.1818	FUN_005587-T1:c.2089A>G; FUN_005588-T1:c.-1265A>G; FUN_005589-T1:c.-2447A>G; FUN_005590-T1:c.-3560A>G	FUN_005587-T1.cds:p.Asn697Asp	FUN_005587-T1.cds:p.Asn697Asp	FUN_005587-T1:c.2089A>G	No	Yes
NODE_161	4908	SNV	C	A	No	1		Heterozygous	10	28	35.7143		0	10	11	23	0	20.5	10	34	8	10	-1.94	0.131054	0.180529	no	No	1	1	15	6.66667	FUN_005666-T1:c.-4439G>T; FUN_005667-T1:c.-2792G>T; FUN_005668-T1:c.*1649C>A; FUN_005669-T1:c.1399C>A; FUN_005670-T1:c.-701C>A	FUN_005669-T1.cds:p.Gln467Lys	FUN_005669-T1.cds:p.Gln467Lys	FUN_005669-T1:c.1399C>A	No	Yes
NODE_162	968	SNV	T	C	No	1		Heterozygous	16	41	39.0244		14	7	33	26	0.333333	35.25	21	59	12	12	-0.36	0.966527	0.87317	no	No	1	1	8	12.5	FUN_005674-T1:c.581A>G; FUN_005675-T1:c.*1566A>G	FUN_005674-T1.cds:p.Lys194Arg	FUN_005674-T1.cds:p.Lys194Arg	FUN_005674-T1:c.581A>G	No	Yes
NODE_189	6224	SNV	G	A	No	1		Heterozygous	29	60	48.3333		25	25	53	51	0.5	35.2414	50	104	20	20	0.39	0.996682	1	no	No	1	2	7	28.5714	FUN_005800-T1:c.-1612C>T; FUN_005801-T1:c.788C>T	FUN_005801-T1.cds:p.Thr263Ile	FUN_005801-T1.cds:p.Thr263Ile	FUN_005801-T1:c.788C>T	No	Yes
NODE_196	3014^3015	Insertion	-	CCCATG	No	6		Heterozygous	18	44	40.9091		14	13	36	33	0.481481	34.4259	27	69	21	23	0.15	0.633288	1	no	No	1	1	12	8.33333	FUN_005818-T1:c.*293_*293+1insCCATGC; FUN_005819-T1:c.1647_1648insCATGGG	FUN_005819-T1.cds:p.Leu549_Asn550insHisGly	FUN_005819-T1.cds:p.Leu549_Asn550insHisGly	FUN_005819-T1:c.1647_1648insCATGGG	No	Yes	3014, 3015	3015: CCATGC
NODE_218	3230	SNV	T	C	No	1		Heterozygous	17	39	43.5897		14	12	29	27	0.461538	35.2941	26	56	9	9	0.51	0.133095	1	no	No	1	1	6	16.6667	FUN_005851-T1:c.-1621A>G; FUN_005852-T1:c.437A>G	FUN_005852-T1.cds:p.Asn146Ser	FUN_005852-T1.cds:p.Asn146Ser	FUN_005852-T1:c.437A>G	No	Yes
Gene mutations in NFAP2-tolerant and FLC-resistant strains were omitted if the identified mutations were listed above. These mutations are highlighted in yellow in the respective mutation lists of strains.

## Sheet: WT_negative_control-2
TABLE S19 Identified nonsynonymous mutations in exogenic regions in WT negative control 2 strain based on the Funannotate gene prediction
Chromosome	Region	Type	Reference	Allele	Reference allele	Length	Linkage	Zygosity	Count	Coverage	Frequency	Probability	Forward read count	Reverse read count	Forward read coverage	Reverse read coverage	Forward/reverse balance	Average quality	Read count	Read coverage	# unique start positions	# unique end positions	BaseQRankSum	Read position test probability	Read direction test probability	Hyper-allelic	Homopolymer	Homopolymer length	Control count	Control coverage	Control frequency	Coding region change	Amino acid change	Amino acid change in longest transcript	Coding region change in longest transcript	Other variants within codon	Non-synonymous	Start by 3' rule	Symbols by 3' rule
NODE_1	481775	SNV	C	T	No	1		Heterozygous	21	53	39.6226		17	10	45	26	0.37037	34	27	71	19	19	0.92	0.937024	1	no	No	1	1	11	9.09091	FUN_000214-T1:c.-3816G>A; FUN_000216-T1:c.3604G>A	FUN_000216-T1.cds:p.Gly1202Arg	FUN_000216-T1.cds:p.Gly1202Arg	FUN_000216-T1:c.3604G>A	No	Yes
NODE_1	21754^21755	Insertion	-	AAC	No	3		Heterozygous	19	51	37.2549		12	15	27	36	0.444444	33.9474	27	63	17	20	1.61	0.681353	1	no	No	1	2	13	15.3846	FUN_000007-T1:c.-4829_-4827dupGTT; FUN_000008-T1:c.-3870_-3868dupGTT; FUN_000009-T1:c.-2409_-2407dupGTT; FUN_000010-T1:c.601_603dupCAA; FUN_000011-T1:c.-4781_-4779dupCAA	FUN_000010-T1.cds:p.Gln201dup	FUN_000010-T1.cds:p.Gln201dup	FUN_000010-T1:c.601_603dupCAA	No	Yes	21768, 21754	21768: CAA
NODE_1	12532	SNV	A	G	No	1		Heterozygous	23	47	48.9362		20	17	33	36	0.459459	36	37	69	16	19	0.49	0.830719	0.982287	no	No	1	0	6	0	FUN_000005-T1:c.*1042A>G; FUN_000007-T1:c.4397T>C	FUN_000007-T1.cds:p.Leu1466Ser	FUN_000007-T1.cds:p.Leu1466Ser	FUN_000007-T1:c.4397T>C	No	Yes
NODE_1	14861	SNV	C	T	No	1		Heterozygous	22	44	50		19	10	35	27	0.344828	35.8182	29	62	19	22	1.31	0.770333	0.912115	no	No	1	1	8	12.5	FUN_000007-T1:c.2068G>A	FUN_000007-T1.cds:p.Val690Ile	FUN_000007-T1.cds:p.Val690Ile	FUN_000007-T1:c.2068G>A	No	Yes
NODE_1	14873	SNV	C	T	No	1		Heterozygous	23	44	52.2727		18	14	33	30	0.4375	35.087	32	63	20	22	0.72	0.917978	0.999784	no	No	1	2	10	20	FUN_000007-T1:c.2056G>A	FUN_000007-T1.cds:p.Glu686Lys	FUN_000007-T1.cds:p.Glu686Lys	FUN_000007-T1:c.2056G>A	No	Yes
NODE_1	159361	SNV	A	G	No	1		Heterozygous	10	28	35.7143		2	10	15	19	0.166667	36	12	34	5	5	1.2	0.393789	0.366082	no	No	1	1	16	6.25	FUN_000064-T1:c.-2928T>C; FUN_000065-T1:c.-1063T>C; FUN_000066-T1:c.*445A>G; FUN_000067-T1:c.29T>C; FUN_000068-T1:c.*337T>C; FUN_000071-T1:c.-4813A>G	FUN_000067-T1.cds:p.Ile10Thr	FUN_000067-T1.cds:p.Ile10Thr	FUN_000067-T1:c.29T>C	No	Yes
NODE_2	109989	SNV	G	A	No	1		Heterozygous	24	51	47.0588		15	19	28	42	0.441176	35.2917	34	70	19	21	0.86	0.833396	0.997963	no	No	1	1	8	12.5	FUN_000253-T1:c.1804G>A; FUN_000254-T1:c.-529G>A	FUN_000253-T1.cds:p.Val602Ile	FUN_000253-T1.cds:p.Val602Ile	FUN_000253-T1:c.1804G>A	Yes	Yes
NODE_2	31284	SNV	C	G	No	1		Heterozygous	18	49	36.7347		15	11	36	34	0.423077	35.7778	26	70	12	13	0.8	0.22848	0.977606	no	No	1	2	7	28.5714	FUN_000227-T1:c.-4482G>C; FUN_000228-T1:c.584G>C; FUN_000229-T1:c.-944C>G	FUN_000228-T1.cds:p.Ser195Thr	FUN_000228-T1.cds:p.Ser195Thr	FUN_000228-T1:c.584G>C	No	Yes
NODE_2	76733	SNV	G	A	No	1		Heterozygous	16	39	41.0256		13	15	28	37	0.464286	33.25	28	65	14	15	0.2	0.80888	0.999939	no	No	1	2	6	33.3333	FUN_000245-T1:c.*1866G>A; FUN_000246-T1:c.1507G>A; FUN_000247-T1:c.*298C>T; FUN_000248-T1:c.-4354G>A	FUN_000246-T1.cds:p.Val503Ile	FUN_000246-T1.cds:p.Val503Ile	FUN_000246-T1:c.1507G>A	No	Yes
NODE_2	24478	SNV	G	T	No	1		Heterozygous	14	31	45.1613		11	12	19	27	0.478261	35.4286	23	46	13	13	0.48	0.774688	0.982936	no	No	1	1	7	14.2857	FUN_000225-T1:c.-1617C>A; FUN_000226-T1:c.746G>T; FUN_000227-T1:c.*531C>A	FUN_000226-T1.cds:p.Gly249Val	FUN_000226-T1.cds:p.Gly249Val	FUN_000226-T1:c.746G>T	No	Yes
NODE_4	134536..134538	Deletion	TGG	-	No	3		Heterozygous	44	105	41.9048		33	24	88	56	0.421053	32.3409	57	144	31	32	-3.45	0.215689	0.999293	no	No	1	0	17	0	FUN_000549-T1:c.*690_*692delTGG; FUN_000550-T1:c.2537_2539delCCA	FUN_000550-T1.cds:p.Thr846del	FUN_000550-T1.cds:p.Thr846del	FUN_000550-T1:c.2537_2539delCCA	No	Yes	134547, 134535
NODE_4	162211	SNV	G	A	No	1		Heterozygous	17	46	36.9565		11	15	32	34	0.423077	35.2353	26	66	16	16	1.41	0.605516	0.980361	no	No	1	1	16	6.25	FUN_000560-T1:c.-4695C>T; FUN_000562-T1:c.*1151G>A; FUN_000563-T1:c.728G>A; FUN_000564-T1:c.*760C>T; FUN_000565-T1:c.-3141G>A	FUN_000563-T1.cds:p.Gly243Glu	FUN_000563-T1.cds:p.Gly243Glu	FUN_000563-T1:c.728G>A	No	Yes
NODE_4	22205	SNV	T	A	No	1		Heterozygous	19	37	51.3514		15	7	30	14	0.318182	33.5789	22	44	13	13	-0.27	0.999003	1	no	No	1	2	7	28.5714	FUN_000497-T1:c.-4882A>T; FUN_000499-T1:c.-1008A>T; FUN_000500-T1:c.2121A>T; FUN_000502-T1:c.-3484T>A	FUN_000500-T1.cds:p.Glu707Asp	FUN_000500-T1.cds:p.Glu707Asp	FUN_000500-T1:c.2121A>T	No	Yes
NODE_4	228618	SNV	C	T	No	1		Heterozygous	15	33	45.4545		11	11	25	21	0.5	35.1333	22	46	12	13	0.2	0.863698	0.999012	no	No	1	2	9	22.2222	FUN_000591-T1:c.*912C>T; FUN_000592-T1:c.335C>T; FUN_000593-T1:c.*513G>A	FUN_000592-T1.cds:p.Thr112Ile	FUN_000592-T1.cds:p.Thr112Ile	FUN_000592-T1:c.335C>T	No	Yes
NODE_5	234531^234532	Insertion	-	AGTTTC	No	6		Heterozygous	10	28	35.7143		10	2	28	11	0.166667	35.8	12	39	10	11	3.31	0.752839	0.842871	no	No	1	2	10	20	FUN_000714-T1:c.*295_*300dupTTTCAG; FUN_000715-T1:c.630_635dupGAAACT; FUN_000716-T1:c.-895_-890dupTTTCAG; FUN_000717-T1:c.-3736_-3731dupTTTCAG	FUN_000715-T1.cds:p.Leu212_Asn213insLysLeu	FUN_000715-T1.cds:p.Leu212_Asn213insLysLeu	FUN_000715-T1:c.630_635dupGAAACT	No	Yes	234531, 234557	234557: TTTCAG
NODE_6	187354	SNV	A	C	No	1		Heterozygous	25	43	58.1395		18	16	32	29	0.470588	30.96	34	61	16	18	0.06	0.981838	1	no	No	1	2	9	22.2222	FUN_000827-T1:c.-4949T>G; FUN_000829-T1:c.2275A>C; FUN_000830-T1:c.*424T>G; FUN_000831-T1:c.*1492T>G	FUN_000829-T1.cds:p.Asn759His	FUN_000829-T1.cds:p.Asn759His	FUN_000829-T1:c.2275A>C	No	Yes
NODE_6	254516	SNV	A	G	No	1		Heterozygous	21	38	55.2632		17	17	29	28	0.5	32.0952	34	57	20	18	-1.38	0.980426	1	no	No	1	1	6	16.6667	FUN_000860-T1:c.-3132T>C; FUN_000862-T1:c.*804A>G; FUN_000863-T1:c.389T>C; FUN_000864-T1:c.*719T>C; FUN_000865-T1:c.-1803A>G	FUN_000863-T1.cds:p.Val130Ala	FUN_000863-T1.cds:p.Val130Ala	FUN_000863-T1:c.389T>C	No	Yes
NODE_14	106011	SNV	T	A	No	1		Heterozygous	16	44	36.3636		0	16	11	37	0	14	16	48	11	11	-3.51	0.476952	0.174848	no	No	1	0	21	0	FUN_001640-T1:c.-2508A>T; FUN_001641-T1:c.*1765T>A; FUN_001642-T1:c.1323T>A; FUN_001643-T1:c.*140A>T	FUN_001642-T1.cds:p.Asp441Glu	FUN_001642-T1.cds:p.Asp441Glu	FUN_001642-T1:c.1323T>A	No	Yes
NODE_14	106018	SNV	A	C	No	1		Heterozygous	17	36	47.2222		0	17	9	29	0	16.6471	17	38	10	10	-1.96	0.126352	0.146692	no	No	1	0	21	0	FUN_001640-T1:c.-2515T>G; FUN_001641-T1:c.*1772A>C; FUN_001642-T1:c.1330A>C; FUN_001643-T1:c.*133T>G	FUN_001642-T1.cds:p.Asn444His	FUN_001642-T1.cds:p.Asn444His	FUN_001642-T1:c.1330A>C	No	Yes
NODE_14	21179	SNV	T	A	No	1		Heterozygous	17	35	48.5714		12	14	24	29	0.461538	35.7647	26	53	11	12	0.58	0.80145	1	no	No	1	1	4	25	FUN_001597-T1:c.*1187T>A; FUN_001598-T1:c.1172T>A; FUN_001599-T1:c.-4869T>A	FUN_001598-T1.cds:p.Val391Glu	FUN_001598-T1.cds:p.Val391Glu	FUN_001598-T1:c.1172T>A	No	Yes
NODE_14	20979	SNV	C	G	No	1		Heterozygous	13	28	46.4286		11	9	24	18	0.45	35.0769	20	42	9	10	0.3	0.877956	1	no	No	1	0	1	0	FUN_001597-T1:c.*987C>G; FUN_001598-T1:c.972C>G	FUN_001598-T1.cds:p.Ile324Met	FUN_001598-T1.cds:p.Ile324Met	FUN_001598-T1:c.972C>G	No	Yes
NODE_19	30318	SNV	G	A	No	1		Heterozygous	15	33	45.4545		8	13	22	28	0.380952	35.4667	21	50	9	9	0.24	0.903501	0.986753	no	No	1	2	8	25	FUN_002023-T1:c.*267G>A; FUN_002024-T1:c.401C>T; FUN_002025-T1:c.-682G>A; FUN_002026-T1:c.-3140G>A	FUN_002024-T1.cds:p.Thr134Ile	FUN_002024-T1.cds:p.Thr134Ile	FUN_002024-T1:c.401C>T	No	Yes
NODE_19	30346..30347	MNV	CG	TA	No	2		Heterozygous	16	33	48.4848		10	11	22	26	0.47619	34.5625	21	48	11	11	-0.86	0.897587	1	no	No	1	2	6	33.3333	FUN_002023-T1:c.*295_*296delinsTA; FUN_002024-T1:c.372_373delinsTA; FUN_002025-T1:c.-654_-653delinsTA; FUN_002026-T1:c.-3112_-3111delinsTA	FUN_002024-T1.cds:p.Asp125Asn	FUN_002024-T1.cds:p.Asp125Asn	FUN_002024-T1:c.372_373delinsTA	No	Yes
NODE_21	59204	SNV	T	G	No	1		Heterozygous	19	43	44.186		12	13	26	33	0.48	34.1579	25	59	15	16	0.21	0.932666	0.999308	no	No	1	2	4	50	FUN_002168-T1:c.2615A>C; FUN_002170-T1:c.-4432T>G	FUN_002168-T1.cds:p.Tyr872Ser	FUN_002168-T1.cds:p.Tyr872Ser	FUN_002168-T1:c.2615A>C	No	Yes
NODE_21	58485	SNV	C	T	No	1		Heterozygous	12	33	36.3636		10	8	29	20	0.444444	30.9167	18	49	11	11	-0.51	0.487561	0.999316	no	No	1	1	7	14.2857	FUN_002168-T1:c.3334G>A	FUN_002168-T1.cds:p.Ala1112Thr	FUN_002168-T1.cds:p.Ala1112Thr	FUN_002168-T1:c.3334G>A	No	Yes
NODE_23	63829	SNV	C	G	No	1		Heterozygous	21	45	46.6667		6	20	20	42	0.230769	33.5238	26	62	15	13	0.08	0.456741	0.867934	no	No	1	1	3	33.3333	FUN_002321-T1:c.1406C>G; FUN_002322-T1:c.*1040G>C; FUN_002323-T1:c.*1919G>C	FUN_002321-T1.cds:p.Thr469Ser	FUN_002321-T1.cds:p.Thr469Ser	FUN_002321-T1:c.1406C>G	No	Yes
NODE_23	10786	SNV	T	G	No	1		Heterozygous	18	39	46.1538		13	15	29	35	0.464286	33.5556	28	64	15	17	-0.37	0.571012	1	no	No	1	2	13	15.3846	FUN_002297-T1:c.-3947A>C; FUN_002298-T1:c.*548T>G; FUN_002299-T1:c.261T>G; FUN_002300-T1:c.-2164T>G; FUN_002301-T1:c.-4115T>G	FUN_002299-T1.cds:p.Ser87Arg	FUN_002299-T1.cds:p.Ser87Arg	FUN_002299-T1:c.261T>G	No	Yes
NODE_23	10819	SNV	A	T	No	1		Heterozygous	14	34	41.1765		11	12	24	30	0.478261	32.5	23	54	13	13	-1.47	0.969867	0.999975	no	No	1	2	9	22.2222	FUN_002297-T1:c.-3980T>A; FUN_002298-T1:c.*581A>T; FUN_002299-T1:c.294A>T; FUN_002300-T1:c.-2131A>T; FUN_002301-T1:c.-4082A>T	FUN_002299-T1.cds:p.*98Tyr	FUN_002299-T1.cds:p.*98Tyr	FUN_002299-T1:c.294A>T	No	Yes
NODE_24	61144	SNV	C	T	No	1		Heterozygous	14	30	46.6667		6	11	15	23	0.352941	35.0714	17	38	12	12	0.25	0.989589	0.99787	no	No	1	2	8	25	FUN_002392-T1:c.-1615G>A; FUN_002393-T1:c.2407G>A	FUN_002393-T1.cds:p.Asp803Asn	FUN_002393-T1.cds:p.Asp803Asn	FUN_002393-T1:c.2407G>A	No	Yes
NODE_26	142020	SNV	G	T	No	1		Heterozygous	31	65	47.6923		27	22	52	46	0.44898	35.871	49	98	24	23	1.21	0.934225	1	no	No	1	1	6	16.6667	FUN_002555-T1:c.499G>T; FUN_002556-T1:c.-4424G>T	FUN_002555-T1.cds:p.Asp167Tyr	FUN_002555-T1.cds:p.Asp167Tyr	FUN_002555-T1:c.499G>T	No	Yes
NODE_26	142093	SNV	A	G	No	1		Heterozygous	24	47	51.0638		22	14	40	26	0.388889	34.375	36	66	21	22	-0.32	0.988557	1	no	No	1	1	6	16.6667	FUN_002555-T1:c.572A>G; FUN_002556-T1:c.-4351A>G	FUN_002555-T1.cds:p.Lys191Arg	FUN_002555-T1.cds:p.Lys191Arg	FUN_002555-T1:c.572A>G	No	Yes
NODE_31	77612	SNV	A	G	No	1		Heterozygous	32	56	57.1429		21	29	38	48	0.42	35.875	50	86	22	24	0.62	0.823151	1	no	No	1	2	11	18.1818	FUN_002827-T1:c.*1112A>G; FUN_002828-T1:c.656A>G; FUN_002829-T1:c.*696T>C	FUN_002828-T1.cds:p.Asp219Gly	FUN_002828-T1.cds:p.Asp219Gly	FUN_002828-T1:c.656A>G	No	Yes
NODE_31	77741^77742	Insertion	-	TGG	No	3		Heterozygous	19	44	43.1818		17	16	39	38	0.484848	34.4386	33	77	17	18	0.61	0.90252	1	no	No	1	2	12	16.6667	FUN_002827-T1:c.*1251_*1253dupTGG; FUN_002828-T1:c.795_797dupTGG; FUN_002829-T1:c.*564_*566dupCCA	FUN_002828-T1.cds:p.Gly266_Ser267insGly	FUN_002828-T1.cds:p.Gly266_Ser267insGly	FUN_002828-T1:c.795_797dupTGG	No	Yes	77753, 77741
NODE_31	16808..16810	Deletion	ACC	-	No	3		Heterozygous	12	33	36.3636		8	11	24	28	0.421053	28.4378	19	52	18	18	-1.34	0.77056	0.998333	no	No	1	2	8	25	FUN_002803-T1:c.-2465_-2463delGGT; FUN_002804-T1:c.*1465_*1467delCCA; FUN_002805-T1:c.-753_-751delGGT; FUN_002806-T1:c.157_159delCCA; FUN_002807-T1:c.*826_*828delGGT	FUN_002806-T1.cds:p.Pro53del	FUN_002806-T1.cds:p.Pro53del	FUN_002806-T1:c.157_159delCCA	No	Yes	16807, 16829	16829: CCA
NODE_32	32298	SNV	C	T	No	1		Heterozygous	22	39	56.4103		12	16	21	30	0.428571	35.8182	28	51	19	18	1.67	0.422008	1	no	No	1	2	14	14.2857	FUN_002882-T1:c.-4588G>A; FUN_002884-T1:c.415G>A; FUN_002885-T1:c.-749C>T	FUN_002884-T1.cds:p.Val139Ile	FUN_002884-T1.cds:p.Val139Ile	FUN_002884-T1:c.415G>A	No	Yes
NODE_32	29459	SNV	C	G	No	1		Heterozygous	11	29	37.931		11	6	27	13	0.352941	35.2727	17	40	9	10	-0.02	0.757786	0.999779	no	No	1	2	7	28.5714	FUN_002882-T1:c.-1749G>C; FUN_002883-T1:c.*144C>G; FUN_002884-T1:c.3254G>C; FUN_002885-T1:c.-3588C>G	FUN_002884-T1.cds:p.Arg1085Thr	FUN_002884-T1.cds:p.Arg1085Thr	FUN_002884-T1:c.3254G>C	No	Yes
NODE_33	96636^96637	Insertion	-	GAAGGC	No	6		Heterozygous	17	39	43.5897		5	17	20	36	0.227273	33.1569	22	56	17	18	-0.71	0.231084	0.741664	no	No	1	2	17	11.7647	FUN_002969-T1:c.-2787-1_-2787insGCCTTC; FUN_002970-T1:c.1040_1041insCGAAGG; FUN_002971-T1:c.*158_*158+1insGCCTTC; FUN_002972-T1:c.-1751-1_-1751insCGAAGG	FUN_002970-T1.cds:p.Gly355_Val356insGluGly	FUN_002970-T1.cds:p.Gly355_Val356insGluGly	FUN_002970-T1:c.1040_1041insCGAAGG	No	Yes	96641, 96636	96641: CGAAGG
NODE_34	98873..98877	Deletion	ATTTT	-	No	5		Heterozygous	19	41	46.3415		12	12	25	29	0.5	34.4211	24	54	19	20	0.94	0.869346	0.999906	no	No	1	2	9	22.2222	FUN_003024-T1:c.-4536_-4532delAAAAT; FUN_003025-T1:c.-2625_-2621delAAAAT; FUN_003026-T1:c.-1614_-1610delAAAAT; FUN_003027-T1:c.-3_2delAAAAT; FUN_003028-T1:c.*1658_*1662delAAAAT	FUN_003027-T1.cds:p.Met1?	FUN_003027-T1.cds:p.Met1?	FUN_003027-T1:c.-3_2delAAAAT	No	Yes	98872
NODE_34	123204	SNV	G	A	No	1		Heterozygous	23	39	58.9744		18	19	30	32	0.486486	34.3478	37	62	19	19	0.11	0.716338	1	no	No	1	1	5	20	FUN_003034-T1:c.-4699C>T; FUN_003036-T1:c.*1165G>A; FUN_003037-T1:c.421G>A; FUN_003038-T1:c.-830G>A	FUN_003037-T1.cds:p.Asp141Asn	FUN_003037-T1.cds:p.Asp141Asn	FUN_003037-T1:c.421G>A	No	Yes
NODE_34	126638	SNV	A	G	No	1		Heterozygous	19	38	50		11	16	19	34	0.407407	35.5263	27	53	14	14	0.28	0.884284	0.993279	no	No	1	1	7	14.2857	FUN_003038-T1:c.2605A>G	FUN_003038-T1.cds:p.Lys869Glu	FUN_003038-T1.cds:p.Lys869Glu	FUN_003038-T1:c.2605A>G	No	Yes
NODE_35	90738	SNV	C	T	No	1		Heterozygous	54	97	55.6701		35	28	63	53	0.444444	35.1481	63	116	36	41	1.56	0.939959	1	no	No	1	1	52	1.92308	FUN_003073-T1:c.-2946G>A; FUN_003074-T1:c.1231C>T; FUN_003075-T1:c.-1192C>T; FUN_003076-T1:c.-1960C>T; FUN_003077-T1:c.-3502C>T	FUN_003074-T1.cds:p.Pro411Ser	FUN_003074-T1.cds:p.Pro411Ser	FUN_003074-T1:c.1231C>T	No	Yes
NODE_39	34005..34007	Deletion	TCC	-	No	3		Heterozygous	26	66	39.3939		21	26	58	54	0.446809	33.8077	47	112	26	28	0.54	0.0197982	0.942726	no	No	1	2	17	11.7647	FUN_003234-T1:c.-4429_-4427delGGA; FUN_003235-T1:c.-2738_-2736delGGA; FUN_003236-T1:c.*1642_*1644delCCT; FUN_003237-T1:c.856_858delGGA; FUN_003238-T1:c.*1213_*1215delGGA	FUN_003237-T1.cds:p.Gly286del	FUN_003237-T1.cds:p.Gly286del	FUN_003237-T1:c.856_858delGGA	No	Yes	34004, 34020	34020: CCT
NODE_39	35961..35962	MNV	AA	GT	No	2		Heterozygous	17	38	44.7368		12	13	25	26	0.48	33.7941	25	51	20	21	2.4	0.705951	1	no	No	1	2	14	14.2857	FUN_003235-T1:c.-4693_-4692delinsAC; FUN_003237-T1:c.-1100_-1099delinsAC; FUN_003238-T1:c.1550_1551delinsAC	FUN_003238-T1.cds:p.Ile517Asn	FUN_003238-T1.cds:p.Ile517Asn	FUN_003238-T1:c.1550_1551delinsAC	No	Yes
NODE_39	52042	SNV	T	C	No	1		Heterozygous	11	30	36.6667		10	4	26	8	0.285714	36	14	34	7	8	0.95	0.908089	0.984698	no	No	1	2	11	18.1818	FUN_003242-T1:c.-3623A>G; FUN_003243-T1:c.-1101A>G; FUN_003244-T1:c.1084A>G; FUN_003245-T1:c.*1790A>G	FUN_003244-T1.cds:p.Met362Val	FUN_003244-T1.cds:p.Met362Val	FUN_003244-T1:c.1084A>G	No	Yes
NODE_42	90337	SNV	G	A	No	1		Heterozygous	27	60	45		22	27	41	59	0.44898	33.1852	49	100	19	20	0.1	0.436994	0.998541	no	No	1	2	11	18.1818	FUN_003399-T1:c.-1463C>T; FUN_003400-T1:c.1252G>A; FUN_003401-T1:c.*214C>T; FUN_003403-T1:c.-4449G>A	FUN_003400-T1.cds:p.Gly418Ser	FUN_003400-T1.cds:p.Gly418Ser	FUN_003400-T1:c.1252G>A	No	Yes
NODE_42	91662	SNV	C	T	No	1		Heterozygous	24	51	47.0588		18	19	39	38	0.486486	34.9167	37	77	20	20	-0.08	0.988795	1	no	No	1	1	12	8.33333	FUN_003399-T1:c.-2788G>A; FUN_003400-T1:c.*1227C>T; FUN_003401-T1:c.644G>A; FUN_003402-T1:c.*1253G>A; FUN_003403-T1:c.-3124C>T; FUN_003404-T1:c.-4574C>T	FUN_003401-T1.cds:p.Gly215Glu	FUN_003401-T1.cds:p.Gly215Glu	FUN_003401-T1:c.644G>A	Yes	Yes
NODE_42	91664	SNV	G	C	No	1		Heterozygous	23	50	46		17	18	38	37	0.485714	35.4348	35	75	20	20	0.82	0.977977	1	no	No	1	1	11	9.09091	FUN_003399-T1:c.-2790C>G; FUN_003400-T1:c.*1229G>C; FUN_003401-T1:c.642C>G; FUN_003402-T1:c.*1251C>G; FUN_003403-T1:c.-3122G>C; FUN_003404-T1:c.-4572G>C	FUN_003401-T1.cds:p.Asn214Lys	FUN_003401-T1.cds:p.Asn214Lys	FUN_003401-T1:c.642C>G	Yes	Yes
NODE_42	91668..91669	MNV	AC	GT	No	2		Heterozygous	25	50	50		19	19	39	37	0.5	35.44	38	76	26	29	0.37	0.999684	1	no	No	1	1	11	9.09091	FUN_003399-T1:c.-2795_-2794delinsAC; FUN_003400-T1:c.*1233_*1234delinsGT; FUN_003401-T1:c.637_638delinsAC; FUN_003402-T1:c.*1246_*1247delinsAC; FUN_003403-T1:c.-3118_-3117delinsGT; FUN_003404-T1:c.-4568_-4567delinsGT	FUN_003401-T1.cds:p.Val213Thr	FUN_003401-T1.cds:p.Val213Thr	FUN_003401-T1:c.637_638delinsAC	No	Yes
NODE_42	100363	SNV	T	A	No	1		Heterozygous	24	46	52.1739		15	18	30	34	0.454545	34.625	33	64	17	18	-0.59	0.902096	1	no	No	1	2	6	33.3333	FUN_003405-T1:c.1531T>A; FUN_003406-T1:c.*870A>T	FUN_003405-T1.cds:p.Leu511Ile	FUN_003405-T1.cds:p.Leu511Ile	FUN_003405-T1:c.1531T>A	No	Yes
NODE_42	87836	SNV	A	G	No	1		Heterozygous	18	31	58.0645		14	13	21	23	0.481481	35.3333	27	44	16	15	1.86	0.998352	0.999976	no	No	1	1	5	20	FUN_003399-T1:c.1039T>C; FUN_003400-T1:c.-1250A>G	FUN_003399-T1.cds:p.Tyr347His	FUN_003399-T1.cds:p.Tyr347His	FUN_003399-T1:c.1039T>C	No	Yes
NODE_43	35420^35421	Insertion	-	CTT	No	3		Heterozygous	19	53	35.8491		17	12	41	35	0.413793	34.1404	29	76	25	27	-0.02	0.553677	0.994759	no	No	1	1	16	6.25	FUN_003419-T1:c.-3327_-3325dupAAG; FUN_003420-T1:c.1574_1576dupAAG	FUN_003420-T1.cds:p.Glu525_Gly526insGlu	FUN_003420-T1.cds:p.Glu525_Gly526insGlu	FUN_003420-T1:c.1574_1576dupAAG	No	Yes	35420
NODE_44	40535	SNV	T	C	No	1		Heterozygous	13	30	43.3333		11	5	24	16	0.3125	33.6923	16	40	11	12	-0.82	0.79155	0.946091	no	No	1	1	7	14.2857	FUN_003461-T1:c.*1272T>C; FUN_003462-T1:c.-579A>G; FUN_003463-T1:c.1498A>G; FUN_003464-T1:c.-1875T>C	FUN_003463-T1.cds:p.Lys500Glu	FUN_003463-T1.cds:p.Lys500Glu	FUN_003463-T1:c.1498A>G	No	Yes
NODE_44	40708	SNV	C	T	No	1		Heterozygous	12	29	41.3793		6	9	15	21	0.4	35.3333	15	36	7	9	1.02	0.825173	1	no	No	1	1	4	25	FUN_003461-T1:c.*1445C>T; FUN_003462-T1:c.-752G>A; FUN_003463-T1:c.1325G>A; FUN_003464-T1:c.-1702C>T	FUN_003463-T1.cds:p.Arg442Gln	FUN_003463-T1.cds:p.Arg442Gln	FUN_003463-T1:c.1325G>A	No	Yes
NODE_47	4705	SNV	G	A	No	1		Heterozygous	17	36	47.2222		10	12	22	25	0.454545	33.7647	22	47	15	15	-1.17	0.612624	1	no	No	1	1	9	11.1111	FUN_003555-T1:c.196G>A	FUN_003555-T1.cds:p.Val66Ile	FUN_003555-T1.cds:p.Val66Ile	FUN_003555-T1:c.196G>A	No	Yes
NODE_49	80019	SNV	C	T	No	1		Heterozygous	20	33	60.6061		18	18	28	30	0.5	35.8	36	58	13	16	1.6	0.976381	1	no	No	1	1	6	16.6667	FUN_003670-T1:c.-3719G>A; FUN_003671-T1:c.-2631G>A; FUN_003672-T1:c.*843C>T; FUN_003673-T1:c.772G>A; FUN_003674-T1:c.*1218G>A	FUN_003673-T1.cds:p.Val258Ile	FUN_003673-T1.cds:p.Val258Ile	FUN_003673-T1:c.772G>A	No	Yes
NODE_49	29122	SNV	G	T	No	1		Heterozygous	14	28	50		12	7	22	15	0.368421	34.7857	19	37	10	10	-0.67	0.855694	0.999445	no	No	1	1	7	14.2857	FUN_003651-T1:c.-1302C>A; FUN_003652-T1:c.156G>T; FUN_003653-T1:c.*1699C>A; FUN_003654-T1:c.-2777G>T; FUN_003655-T1:c.-4699G>T	FUN_003652-T1.cds:p.Glu52Asp	FUN_003652-T1.cds:p.Glu52Asp	FUN_003652-T1:c.156G>T	No	Yes
NODE_49	79979	SNV	T	A	No	1		Homozygous	19	28	67.8571		18	17	25	26	0.485714	36	35	51	13	15	0	0.992048	1	no	No	1	1	6	16.6667	FUN_003670-T1:c.-3679A>T; FUN_003671-T1:c.-2591A>T; FUN_003672-T1:c.*803T>A; FUN_003673-T1:c.812A>T; FUN_003674-T1:c.*1258A>T	FUN_003673-T1.cds:p.Gln271Leu	FUN_003673-T1.cds:p.Gln271Leu	FUN_003673-T1:c.812A>T	No	Yes
NODE_51	60778	SNV	C	A	No	1		Heterozygous	28	67	41.791		24	20	56	51	0.454545	33.4286	44	107	20	22	0.62	0.383451	1	no	No	1	2	11	18.1818	FUN_003729-T1:c.*506C>A; FUN_003730-T1:c.214G>T; FUN_003731-T1:c.-385C>A	FUN_003730-T1.cds:p.Asp72Tyr	FUN_003730-T1.cds:p.Asp72Tyr	FUN_003730-T1:c.214G>T	No	Yes
NODE_51	60708	SNV	G	A	No	1		Heterozygous	25	52	48.0769		22	11	46	31	0.333333	35	33	77	17	18	0.67	0.707636	0.955166	no	No	1	2	8	25	FUN_003729-T1:c.*436G>A; FUN_003730-T1:c.284C>T; FUN_003731-T1:c.-455G>A	FUN_003730-T1.cds:p.Thr95Ile	FUN_003730-T1.cds:p.Thr95Ile	FUN_003730-T1:c.284C>T	No	Yes
NODE_51	71443	SNV	G	A	No	1		Heterozygous	12	34	35.2941		12	6	33	18	0.333333	34.9167	18	51	12	12	1.05	0.924481	1	no	No	1	2	9	22.2222	FUN_003734-T1:c.2356G>A; FUN_003735-T1:c.-985G>A; FUN_003736-T1:c.*1964C>T	FUN_003734-T1.cds:p.Ala786Thr	FUN_003734-T1.cds:p.Ala786Thr	FUN_003734-T1:c.2356G>A	Yes	Yes
NODE_51	32789..32791	Deletion	AAC	-	No	3		Heterozygous	12	33	36.3636		10	11	28	29	0.47619	35.3333	21	57	17	19	0.04	0.691817	1	no	No	1	2	11	18.1818	FUN_003725-T1:c.797_799delACA	FUN_003725-T1.cds:p.Asn266del	FUN_003725-T1.cds:p.Asn266del	FUN_003725-T1:c.797_799delACA	No	Yes	32810	32810: ACA
NODE_51	71441	SNV	C	A	No	1		Heterozygous	12	33	36.3636		12	6	32	17	0.333333	33.8333	18	49	12	12	0.24	0.865214	1	no	No	1	2	9	22.2222	FUN_003734-T1:c.2354C>A; FUN_003735-T1:c.-987C>A; FUN_003736-T1:c.*1966G>T	FUN_003734-T1.cds:p.Thr785Asn	FUN_003734-T1.cds:p.Thr785Asn	FUN_003734-T1:c.2354C>A	Yes	Yes
NODE_51	6735	SNV	G	A	No	1		Heterozygous	13	32	40.625		8	8	24	22	0.5	35.6923	16	46	12	12	0.63	0.772259	1	no	No	1	2	7	28.5714	FUN_003713-T1:c.*1792G>A; FUN_003714-T1:c.-1110C>T; FUN_003715-T1:c.379G>A; FUN_003716-T1:c.-1319G>A	FUN_003715-T1.cds:p.Val127Ile	FUN_003715-T1.cds:p.Val127Ile	FUN_003715-T1:c.379G>A	No	Yes
NODE_51	71435..71437	Replacement	CAA	G	No	3		Heterozygous	12	32	37.5		12	6	31	17	0.333333	32.3333	18	48	18	18	-0.54	0.959214	1	no	No	1	2	9	22.2222	FUN_003734-T1:c.2348_2350delinsG; FUN_003735-T1:c.-993_-991delinsG; FUN_003736-T1:c.*1970_*1972delinsC	FUN_003734-T1.cds:p.Ser783fs	FUN_003734-T1.cds:p.Ser783fs	FUN_003734-T1:c.2348_2350delinsG	No	Yes
NODE_51	71429	Deletion	C	-	No	1		Heterozygous	12	30	40		12	6	29	16	0.333333	32	18	45	12	12	-0.93	0.927759	1	no	No	1	2	8	25	FUN_003734-T1:c.2343delC; FUN_003735-T1:c.-998delC; FUN_003736-T1:c.*1978delG	FUN_003734-T1.cds:p.Asn782fs	FUN_003734-T1.cds:p.Asn782fs	FUN_003734-T1:c.2343delC	No	Yes	71429, 71428
NODE_52	32755	SNV	C	T	No	1		Heterozygous	15	35	42.8571		8	8	22	18	0.5	33.9333	16	40	13	14	-0.87	0.971498	0.996125	no	No	1	1	4	25	FUN_003758-T1:c.-4369G>A; FUN_003759-T1:c.*1084C>T; FUN_003760-T1:c.740C>T; FUN_003761-T1:c.*1087G>A; FUN_003762-T1:c.-3506C>T	FUN_003760-T1.cds:p.Ser247Leu	FUN_003760-T1.cds:p.Ser247Leu	FUN_003760-T1:c.740C>T	No	Yes
NODE_53	21168..21169	MNV	TA	AT	No	2		Heterozygous	37	60	61.6667		35	20	52	34	0.363636	35.0405	55	86	31	33	1.66	0.967066	0.999997	no	No	1	2	10	20	FUN_003798-T1:c.-3899_-3898delinsAT; FUN_003799-T1:c.-2675_-2674delinsAT; FUN_003800-T1:c.*889_*890delinsAT; FUN_003801-T1:c.258_259delinsAT; FUN_003802-T1:c.*158_*159delinsAT; FUN_003803-T1:c.-2587_-2586delinsAT	FUN_003801-T1.cds:p.Ile87Leu	FUN_003801-T1.cds:p.Ile87Leu	FUN_003801-T1:c.258_259delinsAT	No	Yes
NODE_53	6388..6389	MNV	TA	CT	No	2		Heterozygous	19	30	63.3333		15	13	25	16	0.464286	35.8947	28	41	20	20	1.58	0.979014	0.97331	no	No	1	2	5	40	FUN_003792-T1:c.*1502_*1503delinsCT; FUN_003793-T1:c.*643_*644delinsCT; FUN_003794-T1:c.2994_2995delinsAG; FUN_003795-T1:c.-4079_-4078delinsCT	FUN_003794-T1.cds:p.Ser999Gly	FUN_003794-T1.cds:p.Ser999Gly	FUN_003794-T1:c.2994_2995delinsAG	No	Yes
NODE_54	81638	SNV	G	A	No	1		Heterozygous	16	30	53.3333		10	14	16	24	0.416667	33.875	24	40	13	14	0.89	0.870937	1	no	No	1	1	9	11.1111	FUN_003848-T1:c.*1722G>A; FUN_003849-T1:c.1327G>A; FUN_003850-T1:c.-703G>A; FUN_003851-T1:c.*1895C>T	FUN_003849-T1.cds:p.Val443Ile	FUN_003849-T1.cds:p.Val443Ile	FUN_003849-T1:c.1327G>A	No	Yes
NODE_55	73279	SNV	A	C	No	1		Heterozygous	28	48	58.3333		17	18	34	31	0.485714	35.2857	35	65	22	23	2.33	0.691106	1	no	No	1	1	7	14.2857	FUN_003870-T1:c.*1995A>C; FUN_003871-T1:c.576T>G; FUN_003872-T1:c.*885T>G	FUN_003871-T1.cds:p.Asn192Lys	FUN_003871-T1.cds:p.Asn192Lys	FUN_003871-T1:c.576T>G	No	Yes
NODE_55	72384	SNV	A	T	No	1		Heterozygous	16	42	38.0952		9	10	29	23	0.473684	35.5	19	52	14	14	0.85	0.594368	0.949882	no	No	1	2	9	22.2222	FUN_003870-T1:c.*1100A>T; FUN_003871-T1:c.1471T>A; FUN_003872-T1:c.*1780T>A	FUN_003871-T1.cds:p.Phe491Ile	FUN_003871-T1.cds:p.Phe491Ile	FUN_003871-T1:c.1471T>A	Yes	Yes
NODE_55	72382	SNV	G	T	No	1		Heterozygous	16	40	40		9	10	26	21	0.473684	36	19	47	14	14	1.55	0.92367	0.96229	no	No	1	2	9	22.2222	FUN_003870-T1:c.*1098G>T; FUN_003871-T1:c.1473C>A; FUN_003872-T1:c.*1782C>A	FUN_003871-T1.cds:p.Phe491Leu	FUN_003871-T1.cds:p.Phe491Leu	FUN_003871-T1:c.1473C>A	Yes	Yes
NODE_55	74165	SNV	C	A	No	1		Homozygous	38	38	100		16	31	16	31	0.340426	34.7895	47	47	27	28		1	1	no	No	1	1	2	50	FUN_003871-T1:c.-311G>T; FUN_003872-T1:c.1106G>T; FUN_003873-T1:c.*1916G>T	FUN_003872-T1.cds:p.*369Leu	FUN_003872-T1.cds:p.*369Leu	FUN_003872-T1:c.1106G>T	No	Yes
NODE_58	25316	SNV	T	C	No	1		Heterozygous	16	28	57.1429		10	13	19	22	0.434783	33.8125	23	41	13	12	-0.42	0.976749	1	no	No	1	1	3	33.3333	FUN_003955-T1:c.-459A>G; FUN_003956-T1:c.3556A>G	FUN_003956-T1.cds:p.Ile1186Val	FUN_003956-T1.cds:p.Ile1186Val	FUN_003956-T1:c.3556A>G	No	Yes
NODE_59	54214	SNV	G	C	No	1		Heterozygous	21	43	48.8372		6	18	18	36	0.25	33.381	24	54	16	16	-0.46	0.992186	0.915514	no	No	1	1	9	11.1111	FUN_004000-T1:c.-4102C>G; FUN_004001-T1:c.-1437C>G; FUN_004002-T1:c.624G>C; FUN_004003-T1:c.-1517G>C; FUN_004004-T1:c.-3863G>C	FUN_004002-T1.cds:p.Glu208Asp	FUN_004002-T1.cds:p.Glu208Asp	FUN_004002-T1:c.624G>C	Yes	Yes
NODE_59	54207..54208	Deletion	AT	-	No	2		Heterozygous	20	42	47.619		6	17	19	35	0.26087	31.15	23	54	16	16	0.11	0.976197	0.89989	no	No	1	1	9	11.1111	FUN_004000-T1:c.-4096_-4095delAT; FUN_004001-T1:c.-1431_-1430delAT; FUN_004002-T1:c.617_618delAT; FUN_004003-T1:c.-1524_-1523delAT; FUN_004004-T1:c.-3870_-3869delAT	FUN_004002-T1.cds:p.Asp206fs	FUN_004002-T1.cds:p.Asp206fs	FUN_004002-T1:c.617_618delAT	Yes	Yes	54206
NODE_59	54210	SNV	A	G	No	1		Heterozygous	20	42	47.619		6	17	18	35	0.26087	26.95	23	53	15	15	-2.23	0.901907	0.933888	no	No	1	1	9	11.1111	FUN_004000-T1:c.-4098T>C; FUN_004001-T1:c.-1433T>C; FUN_004002-T1:c.620A>G; FUN_004003-T1:c.-1521A>G; FUN_004004-T1:c.-3867A>G	FUN_004002-T1.cds:p.Glu207Gly	FUN_004002-T1.cds:p.Glu207Gly	FUN_004002-T1:c.620A>G	Yes	Yes
NODE_59	54216	SNV	G	A	No	1		Heterozygous	21	42	50		6	18	17	36	0.25	35	24	53	16	16	1.75	0.973244	0.947923	no	No	1	1	9	11.1111	FUN_004000-T1:c.-4104C>T; FUN_004001-T1:c.-1439C>T; FUN_004002-T1:c.626G>A; FUN_004003-T1:c.-1515G>A; FUN_004004-T1:c.-3861G>A	FUN_004002-T1.cds:p.Gly209Glu	FUN_004002-T1.cds:p.Gly209Glu	FUN_004002-T1:c.626G>A	Yes	Yes
NODE_59	54205	Deletion	T	-	No	1		Heterozygous	19	41	46.3415		5	16	18	34	0.238095	23.8947	21	52	15	15	-2.5	0.983938	0.841738	no	No	1	1	9	11.1111	FUN_004000-T1:c.-4093delA; FUN_004001-T1:c.-1428delA; FUN_004002-T1:c.615delT; FUN_004003-T1:c.-1526delT; FUN_004004-T1:c.-3872delT	FUN_004002-T1.cds:p.Asp205fs	FUN_004002-T1.cds:p.Asp205fs	FUN_004002-T1:c.615delT	Yes	Yes	54204
NODE_59	49395	SNV	C	A	No	1		Heterozygous	15	40	37.5		12	12	30	32	0.5	35.1333	24	62	13	12	-0.27	0.767049	1	no	No	1	1	6	16.6667	FUN_003998-T1:c.-2170G>T; FUN_003999-T1:c.*1074C>A; FUN_004000-T1:c.718G>T; FUN_004001-T1:c.*1007G>T; FUN_004002-T1:c.-4196C>A	FUN_004000-T1.cds:p.Val240Phe	FUN_004000-T1.cds:p.Val240Phe	FUN_004000-T1:c.718G>T	No	Yes
NODE_59	49330	SNV	T	C	No	1		Homozygous	21	32	65.625		19	13	30	21	0.40625	35.2381	32	51	14	15	-0.87	0.830036	1	no	No	1	1	6	16.6667	FUN_003998-T1:c.-2105A>G; FUN_003999-T1:c.*1009T>C; FUN_004000-T1:c.783A>G; FUN_004001-T1:c.*1072A>G; FUN_004002-T1:c.-4261T>C	FUN_004000-T1.cds:p.Ile261Met	FUN_004000-T1.cds:p.Ile261Met	FUN_004000-T1:c.783A>G	No	Yes
NODE_61	5866	SNV	A	C	No	1		Heterozygous	26	73	35.6164		11	16	44	44	0.407407	15.1923	27	88	19	19	-0.55	0.265641	0.892213	no	No	1	0	37	0	FUN_004038-T1:c.-1934T>G; FUN_004039-T1:c.1085A>C; FUN_004040-T1:c.*1864T>G; FUN_004041-T1:c.-3161A>C	FUN_004039-T1.cds:p.His362Pro	FUN_004039-T1.cds:p.His362Pro	FUN_004039-T1:c.1085A>C	No	Yes
NODE_62	48224..48226	Deletion	TAC	-	No	3		Heterozygous	18	43	41.8605		14	6	26	31	0.3	33.6111	20	57	15	17	-1.22	0.408412	0.320554	no	No	1	1	5	20	FUN_004084-T1:c.1036_1038delACT; FUN_004085-T1:c.*1247_*1249delGTA	FUN_004084-T1.cds:p.Thr346del	FUN_004084-T1.cds:p.Thr346del	FUN_004084-T1:c.1036_1038delACT	No	Yes	48245, 48223	48245: ACT
NODE_67	63748..63753	Deletion	ACCACC	-	No	6		Heterozygous	15	40	37.5		12	13	38	33	0.48	32.6707	25	69	17	19	-0.92	0.785484	0.989446	no	No	1	1	11	9.09091	FUN_004241-T1:c.42_47delCACCAC	FUN_004241-T1.cds:p.Thr15_Thr16del	FUN_004241-T1.cds:p.Thr15_Thr16del	FUN_004241-T1:c.42_47delCACCAC	No	Yes	63761	63761: CACCAC
NODE_71	19575	SNV	G	A	No	1		Heterozygous	37	70	52.8571		26	28	51	53	0.481481	35.3784	54	104	26	30	0.71	0.977759	1	no	No	1	2	13	15.3846	FUN_004330-T1:c.*542G>A; FUN_004331-T1:c.188C>T; FUN_004332-T1:c.-893G>A; FUN_004333-T1:c.-3083G>A	FUN_004331-T1.cds:p.Ser63Phe	FUN_004331-T1.cds:p.Ser63Phe	FUN_004331-T1:c.188C>T	No	Yes
NODE_74	45099	SNV	A	G	No	1		Heterozygous	28	52	53.8462		23	25	43	41	0.479167	35.0357	48	84	22	21	0.61	0.48742	1	no	No	1	2	6	33.3333	FUN_004418-T1:c.-4159T>C; FUN_004419-T1:c.349T>C; FUN_004420-T1:c.*1241T>C	FUN_004419-T1.cds:p.Tyr117His	FUN_004419-T1.cds:p.Tyr117His	FUN_004419-T1:c.349T>C	No	Yes
NODE_74	45150	SNV	C	T	No	1		Heterozygous	16	38	42.1053		15	8	32	29	0.347826	35.5	23	61	13	13	0.89	0.695182	0.794235	no	No	1	2	4	50	FUN_004418-T1:c.-4210G>A; FUN_004419-T1:c.298G>A; FUN_004420-T1:c.*1190G>A	FUN_004419-T1.cds:p.Val100Ile	FUN_004419-T1.cds:p.Val100Ile	FUN_004419-T1:c.298G>A	No	Yes
NODE_79	46740..46742	Deletion	TTA	-	No	3		Heterozygous	21	41	51.2195		9	19	19	38	0.321429	34.7619	28	57	21	23	0.1	0.855736	1	no	No	1	2	8	25	FUN_004531-T1:c.-4805_-4803delTAA; FUN_004532-T1:c.2246_2248delTTA; FUN_004533-T1:c.-1688_-1686delTTA	FUN_004532-T1.cds:p.Val749_Asn750delinsAsp	FUN_004532-T1.cds:p.Val749_Asn750delinsAsp	FUN_004532-T1:c.2246_2248delTTA	No	Yes	46739
NODE_79	41556	SNV	C	T	No	1		Heterozygous	16	29	55.1724		11	13	19	23	0.458333	34.625	24	42	14	16	1.43	0.948119	1	no	No	1	2	4	50	FUN_004529-T1:c.-4586G>A; FUN_004530-T1:c.*1632C>T; FUN_004531-T1:c.382G>A; FUN_004532-T1:c.-2939C>T	FUN_004531-T1.cds:p.Gly128Ser	FUN_004531-T1.cds:p.Gly128Ser	FUN_004531-T1:c.382G>A	No	Yes
NODE_82	35396	SNV	C	T	No	1		Homozygous	31	31	100		28	16	28	16	0.363636	35	44	44	24	26		1	1	no	No	1	1	1	100	FUN_004602-T1:c.*1616C>T; FUN_004603-T1:c.1234C>T; FUN_004604-T1:c.-1561C>T; FUN_004605-T1:c.-3673C>T	FUN_004603-T1.cds:p.Pro412Ser	FUN_004603-T1.cds:p.Pro412Ser	FUN_004603-T1:c.1234C>T	No	Yes
NODE_92	28148	SNV	G	C	No	1		Heterozygous	15	33	45.4545		13	10	28	23	0.434783	32.8667	23	51	15	15	-0.43	0.772765	1	no	No	1	1	8	12.5	FUN_004819-T1:c.*763G>C; FUN_004820-T1:c.1155C>G; FUN_004821-T1:c.*1372C>G; FUN_004822-T1:c.-3397G>C	FUN_004820-T1.cds:p.Asp385Glu	FUN_004820-T1.cds:p.Asp385Glu	FUN_004820-T1:c.1155C>G	No	Yes
NODE_92	28154	SNV	G	T	No	1		Heterozygous	15	33	45.4545		13	10	27	23	0.434783	31.0667	23	50	15	15	0.33	0.65137	1	no	No	1	1	7	14.2857	FUN_004819-T1:c.*769G>T; FUN_004820-T1:c.1149C>A; FUN_004821-T1:c.*1366C>A; FUN_004822-T1:c.-3391G>T	FUN_004820-T1.cds:p.Asp383Glu	FUN_004820-T1.cds:p.Asp383Glu	FUN_004820-T1:c.1149C>A	No	Yes
NODE_92	28136	SNV	G	C	No	1		Heterozygous	13	31	41.9355		11	8	27	20	0.421053	35.3846	19	47	13	13	-0.42	0.605683	1	no	No	1	1	9	11.1111	FUN_004819-T1:c.*751G>C; FUN_004820-T1:c.1167C>G; FUN_004821-T1:c.*1384C>G; FUN_004822-T1:c.-3409G>C	FUN_004820-T1.cds:p.Asp389Glu	FUN_004820-T1.cds:p.Asp389Glu	FUN_004820-T1:c.1167C>G	No	Yes
NODE_92	18114	SNV	A	G	No	1		Homozygous	22	29	75.8621		16	21	20	26	0.432432	34.8636	37	46	17	18		0.941809	1	no	No	1	1	4	25	FUN_004813-T1:c.-3528T>C; FUN_004814-T1:c.*905A>G; FUN_004815-T1:c.431T>C; FUN_004816-T1:c.*795T>C; FUN_004817-T1:c.-4323A>G	FUN_004815-T1.cds:p.Ile144Thr	FUN_004815-T1.cds:p.Ile144Thr	FUN_004815-T1:c.431T>C	No	Yes
NODE_96	16053	SNV	G	A	No	1		Heterozygous	28	67	41.791		24	19	62	40	0.44186	35.8571	43	102	17	24	0.83	0.958235	0.987761	no	No	1	1	6	16.6667	FUN_004890-T1:c.-4330C>T; FUN_004891-T1:c.-2526C>T; FUN_004892-T1:c.*1165G>A; FUN_004893-T1:c.*244G>A; FUN_004894-T1:c.715C>T; FUN_004895-T1:c.*1186C>T; FUN_004897-T1:c.-4723G>A	FUN_004894-T1.cds:p.Leu239Phe	FUN_004894-T1.cds:p.Leu239Phe	FUN_004894-T1:c.715C>T	No	Yes
NODE_96	16098	SNV	C	T	No	1		Heterozygous	25	64	39.0625		20	22	50	55	0.47619	34	42	105	15	18	-1.27	0.503325	1	no	No	1	1	4	25	FUN_004890-T1:c.-4375G>A; FUN_004891-T1:c.-2571G>A; FUN_004892-T1:c.*1210C>T; FUN_004893-T1:c.*289C>T; FUN_004894-T1:c.670G>A; FUN_004895-T1:c.*1141G>A; FUN_004897-T1:c.-4678C>T	FUN_004894-T1.cds:p.Glu224Lys	FUN_004894-T1.cds:p.Glu224Lys	FUN_004894-T1:c.670G>A	No	Yes
NODE_96	16007	SNV	C	T	No	1		Heterozygous	23	63	36.5079		22	15	62	38	0.405405	35.8261	37	100	15	19	1.89	0.856283	1	no	No	1	1	6	16.6667	FUN_004890-T1:c.-4284G>A; FUN_004891-T1:c.-2480G>A; FUN_004892-T1:c.*1119C>T; FUN_004893-T1:c.*198C>T; FUN_004894-T1:c.761G>A; FUN_004895-T1:c.*1232G>A; FUN_004897-T1:c.-4769C>T	FUN_004894-T1.cds:p.Arg254His	FUN_004894-T1.cds:p.Arg254His	FUN_004894-T1:c.761G>A	No	Yes
NODE_96	2649	SNV	A	G	No	1		Heterozygous	25	44	56.8182		23	13	37	24	0.361111	34.88	36	61	16	17	-0.31	0.79327	0.999925	no	No	1	2	8	25	FUN_004885-T1:c.*931A>G; FUN_004886-T1:c.418A>G; FUN_004887-T1:c.*441T>C; FUN_004888-T1:c.-3501A>G	FUN_004886-T1.cds:p.Ile140Val	FUN_004886-T1.cds:p.Ile140Val	FUN_004886-T1:c.418A>G	No	Yes
NODE_105	26982	SNV	C	T	No	1		Heterozygous	12	30	40		12	11	26	28	0.478261	35.3333	23	54	9	10	0.89	0.87247	0.999513	no	No	1	1	8	12.5	FUN_005055-T1:c.*702C>T; FUN_005056-T1:c.931G>A; FUN_005057-T1:c.-1263C>T	FUN_005056-T1.cds:p.Gly311Ser	FUN_005056-T1.cds:p.Gly311Ser	FUN_005056-T1:c.931G>A	No	Yes
NODE_109	20676	Deletion	C	-	No	1		Homozygous	19	43	44.186		17	11	34	32	0.392857	35.3158	28	66	13	13	-0.18	0.453324	0.913054	no	No	1	1	15	6.66667	FUN_005112-T1:c.*1853delC; FUN_005113-T1:c.-852delG; FUN_005114-T1:c.643delC; FUN_005115-T1:c.*311delG	FUN_005114-T1.cds:p.His215fs	FUN_005114-T1.cds:p.His215fs	FUN_005114-T1:c.643delC	Yes	Yes	20675
NODE_109	20678..20682	Deletion	TGAAG	-	No	5		Heterozygous	19	43	44.186		17	11	34	33	0.392857	32.5789	28	67	15	15	-2.05	0.39507	0.887246	no	No	1	1	15	6.66667	FUN_005112-T1:c.*1855_*1859delTGAAG; FUN_005113-T1:c.-858_-854delCTTCA; FUN_005114-T1:c.645_649delTGAAG; FUN_005115-T1:c.*305_*309delCTTCA	FUN_005114-T1.cds:p.His215fs	FUN_005114-T1.cds:p.His215fs	FUN_005114-T1:c.645_649delTGAAG	Yes	Yes	20677
NODE_109	20684	SNV	G	T	No	1		Heterozygous	19	43	44.186		17	11	33	33	0.392857	35.5789	28	66	13	13	0.13	0.738158	0.861192	no	No	1	1	15	6.66667	FUN_005112-T1:c.*1861G>T; FUN_005113-T1:c.-860C>A; FUN_005114-T1:c.651G>T; FUN_005115-T1:c.*303C>A	FUN_005114-T1.cds:p.Glu217Asp	FUN_005114-T1.cds:p.Glu217Asp	FUN_005114-T1:c.651G>T	Yes	Yes
NODE_109	20551	SNV	C	T	No	1		Heterozygous	21	38	55.2632		16	15	29	28	0.483871	34.5714	31	57	17	18	0.32	0.999267	1	no	No	1	2	7	28.5714	FUN_005112-T1:c.*1728C>T; FUN_005113-T1:c.-727G>A; FUN_005114-T1:c.518C>T; FUN_005115-T1:c.*436G>A	FUN_005114-T1.cds:p.Ser173Phe	FUN_005114-T1.cds:p.Ser173Phe	FUN_005114-T1:c.518C>T	No	Yes
NODE_110	31990	SNV	T	C	No	1		Heterozygous	15	30	50		15	12	26	24	0.444444	34.2667	27	50	11	12	-0.62	0.943108	1	no	No	1	2	4	50	FUN_005128-T1:c.-2305A>G; FUN_005129-T1:c.*1077T>C; FUN_005130-T1:c.49A>G; FUN_005131-T1:c.*971A>G	FUN_005130-T1.cds:p.Thr17Ala	FUN_005130-T1.cds:p.Thr17Ala	FUN_005130-T1:c.49A>G	No	Yes
NODE_113	27038^27039	Insertion	-	GAT	No	3		Heterozygous	22	61	36.0656		12	15	39	44	0.444444	31.6818	27	83	22	22	3.2	0.251789	1	no	No	1	2	18	11.1111	FUN_005177-T1:c.1832_1833insTGA; FUN_005178-T1:c.*1982_*1982+1insATC	FUN_005177-T1.cds:p.Asp616_Asn617insAsp	FUN_005177-T1.cds:p.Asp616_Asn617insAsp	FUN_005177-T1:c.1832_1833insTGA	No	Yes	27040, 27038	27040: TGA
NODE_113	33627..33629	Deletion	ACC	-	No	3		Heterozygous	15	38	39.4737		14	7	33	22	0.333333	30.8	21	55	17	15	-1.93	0.978632	0.971898	no	No	1	1	13	7.69231	FUN_005178-T1:c.-3133_-3131delGGT; FUN_005179-T1:c.*699_*701delCAC; FUN_005180-T1:c.657_659delCAC	FUN_005180-T1.cds:p.Thr220del	FUN_005180-T1.cds:p.Thr220del	FUN_005180-T1:c.657_659delCAC	No	Yes	33637, 33626	33637: CAC
NODE_116	6316	SNV	T	C	No	1		Homozygous	21	32	65.625		17	18	26	22	0.485714	32.9048	35	48	14	17	-0.18	0.715906	0.996122	no	No	1	0	6	0	FUN_005211-T1:c.-4809A>G; FUN_005212-T1:c.1562A>G; FUN_005213-T1:c.*1836A>G; FUN_005214-T1:c.-3003T>C	FUN_005212-T1.cds:p.Gln521Arg	FUN_005212-T1.cds:p.Gln521Arg	FUN_005212-T1:c.1562A>G	No	Yes
NODE_117	7313	SNV	C	T	No	1		Heterozygous	29	66	43.9394		23	25	46	58	0.479167	34.8276	48	104	23	23	0.34	0.971627	0.999664	no	No	1	2	15	13.3333	FUN_005224-T1:c.-3717G>A; FUN_005225-T1:c.809C>T; FUN_005226-T1:c.*266G>A	FUN_005225-T1.cds:p.Thr270Ile	FUN_005225-T1.cds:p.Thr270Ile	FUN_005225-T1:c.809C>T	No	Yes
NODE_121	13083	SNV	C	T	No	1		Heterozygous	14	37	37.8378		6	11	18	31	0.352941	32.5714	17	49	11	12	-0.2	0.976382	1	no	No	1	2	11	18.1818	FUN_005287-T1:c.-1698G>A; FUN_005288-T1:c.442G>A; FUN_005289-T1:c.-3574C>T	FUN_005288-T1.cds:p.Val148Ile	FUN_005288-T1.cds:p.Val148Ile	FUN_005288-T1:c.442G>A	No	Yes
NODE_128	18172	SNV	C	G	No	1		Heterozygous	24	43	55.814		20	18	36	30	0.473684	35.2917	38	66	20	21	0.76	0.998905	1	no	No	1	1	9	11.1111	FUN_005365-T1:c.-3955G>C; FUN_005367-T1:c.1574G>C; FUN_005368-T1:c.-1848C>G	FUN_005367-T1.cds:p.Ser525Thr	FUN_005367-T1.cds:p.Ser525Thr	FUN_005367-T1:c.1574G>C	No	Yes
NODE_139	22248..22250	Deletion	GTT	-	No	3		Heterozygous	14	34	41.1765		11	9	24	20	0.45	31.35	20	44	18	17	-3.26	0.547507	1	no	No	1	1	10	10	FUN_005481-T1:c.-3528_-3526delAAC; FUN_005482-T1:c.*834_*836delGTT; FUN_005483-T1:c.244_246delAAC	FUN_005483-T1.cds:p.Asn82del	FUN_005483-T1.cds:p.Asn82del	FUN_005483-T1:c.244_246delAAC	No	Yes	22247, 22268
NODE_145	13097	SNV	T	C	No	1		Heterozygous	11	28	39.2857		5	7	16	16	0.416667	34.8182	12	32	9	9	-0.33	0.785534	0.969854	no	No	1	0	2	0	FUN_005532-T1:c.-3498A>G; FUN_005533-T1:c.-2287A>G; FUN_005534-T1:c.-1002A>G; FUN_005535-T1:c.686T>C	FUN_005535-T1.cds:p.Leu229Ser	FUN_005535-T1.cds:p.Leu229Ser	FUN_005535-T1:c.686T>C	No	Yes
NODE_150	7064	SNV	A	G	No	1		Heterozygous	30	58	51.7241		29	14	52	28	0.325581	33.9667	43	80	21	23	0.24	0.995286	1	no	No	1	2	11	18.1818	FUN_005587-T1:c.2089A>G; FUN_005588-T1:c.-1265A>G; FUN_005589-T1:c.-2447A>G; FUN_005590-T1:c.-3560A>G	FUN_005587-T1.cds:p.Asn697Asp	FUN_005587-T1.cds:p.Asn697Asp	FUN_005587-T1:c.2089A>G	No	Yes
NODE_154	6034	SNV	G	T	No	1		Heterozygous	14	38	36.8421		9	9	22	27	0.5	34.0714	18	49	13	14	0.51	0.997796	0.994277	no	No	1	2	8	25	FUN_005619-T1:c.*710G>T; FUN_005620-T1:c.240G>T; FUN_005621-T1:c.*496C>A	FUN_005620-T1.cds:p.Lys80Asn	FUN_005620-T1.cds:p.Lys80Asn	FUN_005620-T1:c.240G>T	No	Yes
NODE_162	968	SNV	T	C	No	1		Heterozygous	21	38	55.2632		17	10	28	22	0.37037	35.4286	27	50	18	18	0.57	0.614134	0.974238	no	No	1	1	8	12.5	FUN_005674-T1:c.581A>G; FUN_005675-T1:c.*1566A>G	FUN_005674-T1.cds:p.Lys194Arg	FUN_005674-T1.cds:p.Lys194Arg	FUN_005674-T1:c.581A>G	No	Yes
NODE_169	11090	SNV	A	G	No	1		Heterozygous	17	33	51.5152		10	16	23	29	0.384615	34.7059	26	52	15	14	0.59	0.94039	0.988776	no	No	1	2	5	40	FUN_005715-T1:c.-3270T>C; FUN_005716-T1:c.-1342T>C; FUN_005717-T1:c.152A>G; FUN_005718-T1:c.*757T>C	FUN_005717-T1.cds:p.Asn51Ser	FUN_005717-T1.cds:p.Asn51Ser	FUN_005717-T1:c.152A>G	No	Yes
NODE_174	10282	SNV	C	A	No	1		Homozygous	30	30	100		26	20	26	20	0.434783	34.5	46	46	24	24		1	1	no	No	1	1	2	50	FUN_005741-T1:c.-3755G>T; FUN_005742-T1:c.-1459G>T; FUN_005743-T1:c.1766G>T	FUN_005743-T1.cds:p.Gly589Val	FUN_005743-T1.cds:p.Gly589Val	FUN_005743-T1:c.1766G>T	No	Yes
NODE_182	9403	SNV	A	T	No	1		Heterozygous	15	30	50		8	13	18	24	0.380952	34.3333	21	42	13	13	-0.97	0.822074	0.996763	no	No	1	2	5	40	FUN_005776-T1:c.-3436T>A; FUN_005777-T1:c.-1356T>A; FUN_005778-T1:c.1124A>T; FUN_005779-T1:c.-717A>T	FUN_005778-T1.cds:p.Lys375Ile	FUN_005778-T1.cds:p.Lys375Ile	FUN_005778-T1:c.1124A>T	No	Yes
NODE_189	6224	SNV	G	A	No	1		Heterozygous	15	37	40.5405		15	12	34	28	0.444444	35.7333	27	62	10	14	0.84	0.989628	1	no	No	1	2	7	28.5714	FUN_005800-T1:c.-1612C>T; FUN_005801-T1:c.788C>T	FUN_005801-T1.cds:p.Thr263Ile	FUN_005801-T1.cds:p.Thr263Ile	FUN_005801-T1:c.788C>T	No	Yes
NODE_224	3240	SNV	A	G	No	1		Heterozygous	10	28	35.7143		9	4	26	14	0.307692	35.6	13	40	7	8	0.58	0.13629	0.995732	no	No	1	1	8	12.5	FUN_005858-T1:c.2093A>G	FUN_005858-T1.cds:p.Asn698Ser	FUN_005858-T1.cds:p.Asn698Ser	FUN_005858-T1:c.2093A>G	No	Yes
Gene mutations in NFAP2-tolerant and FLC-resistant strains were omitted if the identified mutations were listed above. These mutations are highlighted in yellow in the respective mutation lists of strains.

## Sheet: WT_negative_control-3
TABLE S20 Identified nonsynonymous mutations in exogenic regions in WT negative control 3 strain based on the Funannotate gene prediction
Chromosome	Region	Type	Reference	Allele	Reference allele	Length	Linkage	Zygosity	Count	Coverage	Frequency	Probability	Forward read count	Reverse read count	Forward read coverage	Reverse read coverage	Forward/reverse balance	Average quality	Read count	Read coverage	# unique start positions	# unique end positions	BaseQRankSum	Read position test probability	Read direction test probability	Hyper-allelic	Homopolymer	Homopolymer length	Control count	Control coverage	Control frequency	Coding region change	Amino acid change	Amino acid change in longest transcript	Coding region change in longest transcript	Other variants within codon	Non-synonymous	Start by 3' rule	Symbols by 3' rule
NODE_1	481775	SNV	C	T	No	1		Heterozygous	16	45	35.5556		14	8	36	25	0.363636	34.5	22	61	13	13	1.4	0.846366	0.994268	no	No	1	1	11	9.09091	FUN_000214-T1:c.-3816G>A; FUN_000216-T1:c.3604G>A	FUN_000216-T1.cds:p.Gly1202Arg	FUN_000216-T1.cds:p.Gly1202Arg	FUN_000216-T1:c.3604G>A	No	Yes
NODE_1	21754^21755	Insertion	-	AAC	No	3		Heterozygous	17	42	40.4762		13	11	26	28	0.458333	33.8235	24	54	17	18	0.91	0.577552	0.986755	no	No	1	2	13	15.3846	FUN_000007-T1:c.-4829_-4827dupGTT; FUN_000008-T1:c.-3870_-3868dupGTT; FUN_000009-T1:c.-2409_-2407dupGTT; FUN_000010-T1:c.601_603dupCAA; FUN_000011-T1:c.-4781_-4779dupCAA	FUN_000010-T1.cds:p.Gln201dup	FUN_000010-T1.cds:p.Gln201dup	FUN_000010-T1:c.601_603dupCAA	No	Yes	21768, 21754	21768: CAA
NODE_2	31272	SNV	G	C	No	1		Heterozygous	18	45	40		15	16	38	39	0.483871	33.7222	31	77	11	11	-1.4	0.141418	1	no	No	1	2	7	28.5714	FUN_000227-T1:c.-4470C>G; FUN_000228-T1:c.596C>G; FUN_000229-T1:c.-956G>C	FUN_000228-T1.cds:p.Thr199Ser	FUN_000228-T1.cds:p.Thr199Ser	FUN_000228-T1:c.596C>G	No	Yes
NODE_2	31269	SNV	G	C	No	1		Heterozygous	21	43	48.8372		20	16	39	35	0.444444	35.8095	36	74	13	13	0.54	0.528129	1	no	No	1	2	7	28.5714	FUN_000227-T1:c.-4467C>G; FUN_000228-T1:c.599C>G; FUN_000229-T1:c.-959G>C	FUN_000228-T1.cds:p.Thr200Ser	FUN_000228-T1.cds:p.Thr200Ser	FUN_000228-T1:c.599C>G	No	Yes
NODE_2	109989	SNV	G	A	No	1		Heterozygous	20	39	51.2821		13	17	25	33	0.433333	36	30	58	13	15	0.84	0.844307	1	no	No	1	1	8	12.5	FUN_000253-T1:c.1804G>A; FUN_000254-T1:c.-529G>A	FUN_000253-T1.cds:p.Val602Ile	FUN_000253-T1.cds:p.Val602Ile	FUN_000253-T1:c.1804G>A	Yes	Yes
NODE_3	168821	SNV	C	T	No	1		Heterozygous	10	28	35.7143		8	9	23	20	0.470588	35.6	17	43	9	8	0.05	0.937953	0.984928	no	No	1	2	9	22.2222	FUN_000422-T1:c.-3008G>A; FUN_000423-T1:c.-929G>A; FUN_000424-T1:c.43G>A; FUN_000425-T1:c.-417C>T	FUN_000424-T1.cds:p.Glu15Lys	FUN_000424-T1.cds:p.Glu15Lys	FUN_000424-T1:c.43G>A	No	Yes
NODE_4	134536..134538	Deletion	TGG	-	No	3		Heterozygous	36	87	41.3793		26	13	70	36	0.333333	34.3056	39	106	23	24	-0.77	0.460518	1	no	No	1	0	17	0	FUN_000549-T1:c.*690_*692delTGG; FUN_000550-T1:c.2537_2539delCCA	FUN_000550-T1.cds:p.Thr846del	FUN_000550-T1.cds:p.Thr846del	FUN_000550-T1:c.2537_2539delCCA	No	Yes	134547, 134535
NODE_4	208141^208142	Insertion	-	T	No	1		Heterozygous	40	74	54.0541		23	33	40	61	0.410714	32.275	56	101	30	28	-0.11	0.98833	1	no	Yes	6	1	48	2.08333	FUN_000581-T1:c.-4959dupA; FUN_000582-T1:c.-4038dupA; FUN_000583-T1:c.-2029dupA; FUN_000584-T1:c.2869dupA	FUN_000584-T1.cds:p.Ile957fs	FUN_000584-T1.cds:p.Ile957fs	FUN_000584-T1:c.2869dupA	No	Yes	208141
NODE_4	200913	SNV	A	C	No	1		Heterozygous	23	51	45.098		18	13	42	33	0.419355	33.4783	31	75	16	19	-1.23	0.0493956	1	no	No	1	2	33	6.06061	FUN_000578-T1:c.-1925T>G; FUN_000579-T1:c.-350T>G; FUN_000580-T1:c.97A>C; FUN_000581-T1:c.*1242T>G	FUN_000580-T1.cds:p.Thr33Pro	FUN_000580-T1.cds:p.Thr33Pro	FUN_000580-T1:c.97A>C	No	Yes
NODE_4	228618	SNV	C	T	No	1		Heterozygous	17	42	40.4762		11	14	24	32	0.44	33.9412	25	56	15	16	-0.5	0.745052	1	no	No	1	2	9	22.2222	FUN_000591-T1:c.*912C>T; FUN_000592-T1:c.335C>T; FUN_000593-T1:c.*513G>A	FUN_000592-T1.cds:p.Thr112Ile	FUN_000592-T1.cds:p.Thr112Ile	FUN_000592-T1:c.335C>T	No	Yes
NODE_4	162211	SNV	G	A	No	1		Heterozygous	15	40	37.5		12	8	30	29	0.4	35.7333	20	59	13	13	0.95	0.664729	0.926876	no	No	1	1	16	6.25	FUN_000560-T1:c.-4695C>T; FUN_000562-T1:c.*1151G>A; FUN_000563-T1:c.728G>A; FUN_000564-T1:c.*760C>T; FUN_000565-T1:c.-3141G>A	FUN_000563-T1.cds:p.Gly243Glu	FUN_000563-T1.cds:p.Gly243Glu	FUN_000563-T1:c.728G>A	No	Yes
NODE_6	254516	SNV	A	G	No	1		Heterozygous	12	29	41.3793		7	11	20	23	0.388889	34.5833	18	43	11	11	-0.55	0.553624	0.969362	no	No	1	1	6	16.6667	FUN_000860-T1:c.-3132T>C; FUN_000862-T1:c.*804A>G; FUN_000863-T1:c.389T>C; FUN_000864-T1:c.*719T>C; FUN_000865-T1:c.-1803A>G	FUN_000863-T1.cds:p.Val130Ala	FUN_000863-T1.cds:p.Val130Ala	FUN_000863-T1:c.389T>C	No	Yes
NODE_6	187354	SNV	A	C	No	1		Homozygous	19	28	67.8571		16	11	23	18	0.407407	30.1579	27	41	14	18	-1.55	0.9485	1	no	No	1	2	9	22.2222	FUN_000827-T1:c.-4949T>G; FUN_000829-T1:c.2275A>C; FUN_000830-T1:c.*424T>G; FUN_000831-T1:c.*1492T>G	FUN_000829-T1.cds:p.Asn759His	FUN_000829-T1.cds:p.Asn759His	FUN_000829-T1:c.2275A>C	No	Yes
NODE_14	21179	SNV	T	A	No	1		Heterozygous	15	29	51.7241		12	12	24	24	0.5	35.7333	24	48	13	14	0.72	0.990062	1	no	No	1	1	4	25	FUN_001597-T1:c.*1187T>A; FUN_001598-T1:c.1172T>A; FUN_001599-T1:c.-4869T>A	FUN_001598-T1.cds:p.Val391Glu	FUN_001598-T1.cds:p.Val391Glu	FUN_001598-T1:c.1172T>A	No	Yes
NODE_16	179804	SNV	G	A	No	1		Heterozygous	13	29	44.8276		12	13	24	28	0.48	35.3846	25	52	9	9	-0.09	0.493238	1	no	No	1	1	10	10	FUN_001845-T1:c.-3620C>T; FUN_001846-T1:c.1249G>A; FUN_001847-T1:c.*548C>T; FUN_001848-T1:c.-2627G>A	FUN_001846-T1.cds:p.Gly417Ser	FUN_001846-T1.cds:p.Gly417Ser	FUN_001846-T1:c.1249G>A	No	Yes
NODE_16	179807	SNV	G	A	No	1		Heterozygous	13	29	44.8276		12	13	24	28	0.48	36	25	52	9	9	2	0.290011	1	no	No	1	2	11	18.1818	FUN_001845-T1:c.-3623C>T; FUN_001846-T1:c.1252G>A; FUN_001847-T1:c.*545C>T; FUN_001848-T1:c.-2624G>A	FUN_001846-T1.cds:p.Gly418Ser	FUN_001846-T1.cds:p.Gly418Ser	FUN_001846-T1:c.1252G>A	No	Yes
NODE_16	179798	SNV	G	A	No	1		Heterozygous	11	28	39.2857		10	11	22	27	0.47619	35.6364	21	49	8	8	1.51	0.570196	1	no	No	1	1	11	9.09091	FUN_001845-T1:c.-3614C>T; FUN_001846-T1:c.1243G>A; FUN_001847-T1:c.*554C>T; FUN_001848-T1:c.-2633G>A	FUN_001846-T1.cds:p.Gly415Ser	FUN_001846-T1.cds:p.Gly415Ser	FUN_001846-T1:c.1243G>A	No	Yes
NODE_16	179801	SNV	A	G	No	1		Heterozygous	11	28	39.2857		10	11	22	27	0.47619	33.6364	21	49	8	8	-0.52	0.910254	1	no	No	1	1	11	9.09091	FUN_001845-T1:c.-3617T>C; FUN_001846-T1:c.1246A>G; FUN_001847-T1:c.*551T>C; FUN_001848-T1:c.-2630A>G	FUN_001846-T1.cds:p.Ser416Gly	FUN_001846-T1.cds:p.Ser416Gly	FUN_001846-T1:c.1246A>G	No	Yes
NODE_20	46235	SNV	T	A	No	1		Heterozygous	72	150	48		30	60	66	118	0.333333	34.6111	90	184	41	43	1.28	0.486182	1	no	No	1	0	42	0	FUN_002100-T1:c.1191A>T; FUN_002101-T1:c.*1648A>T	FUN_002100-T1.cds:p.Leu397Phe	FUN_002100-T1.cds:p.Leu397Phe	FUN_002100-T1:c.1191A>T	No	Yes
NODE_21	59204	SNV	T	G	No	1		Heterozygous	17	33	51.5152		12	12	26	22	0.5	34.5294	24	48	16	16	-0.18	0.980754	0.999515	no	No	1	2	4	50	FUN_002168-T1:c.2615A>C; FUN_002170-T1:c.-4432T>G	FUN_002168-T1.cds:p.Tyr872Ser	FUN_002168-T1.cds:p.Tyr872Ser	FUN_002168-T1:c.2615A>C	No	Yes
NODE_23	10786	SNV	T	G	No	1		Heterozygous	21	47	44.6809		11	20	30	46	0.354839	35.0476	31	76	17	16	0.06	0.866159	0.996597	no	No	1	2	13	15.3846	FUN_002297-T1:c.-3947A>C; FUN_002298-T1:c.*548T>G; FUN_002299-T1:c.261T>G; FUN_002300-T1:c.-2164T>G; FUN_002301-T1:c.-4115T>G	FUN_002299-T1.cds:p.Ser87Arg	FUN_002299-T1.cds:p.Ser87Arg	FUN_002299-T1:c.261T>G	No	Yes
NODE_23	10819	SNV	A	T	No	1		Heterozygous	19	36	52.7778		8	19	20	36	0.296296	35.3684	27	56	15	14	-0.16	0.997295	0.974923	no	No	1	2	9	22.2222	FUN_002297-T1:c.-3980T>A; FUN_002298-T1:c.*581A>T; FUN_002299-T1:c.294A>T; FUN_002300-T1:c.-2131A>T; FUN_002301-T1:c.-4082A>T	FUN_002299-T1.cds:p.*98Tyr	FUN_002299-T1.cds:p.*98Tyr	FUN_002299-T1:c.294A>T	No	Yes
NODE_24	61144	SNV	C	T	No	1		Heterozygous	16	32	50		9	8	15	18	0.470588	36	17	33	13	13	0.6	0.680842	0.979741	no	No	1	2	8	25	FUN_002392-T1:c.-1615G>A; FUN_002393-T1:c.2407G>A	FUN_002393-T1.cds:p.Asp803Asn	FUN_002393-T1.cds:p.Asp803Asn	FUN_002393-T1:c.2407G>A	No	Yes
NODE_26	142020	SNV	G	T	No	1		Heterozygous	18	38	47.3684		16	13	30	27	0.448276	35.2778	29	57	13	15	0.44	0.987235	1	no	No	1	1	6	16.6667	FUN_002555-T1:c.499G>T; FUN_002556-T1:c.-4424G>T	FUN_002555-T1.cds:p.Asp167Tyr	FUN_002555-T1.cds:p.Asp167Tyr	FUN_002555-T1:c.499G>T	No	Yes
NODE_26	142093	SNV	A	G	No	1		Heterozygous	17	32	53.125		16	6	30	14	0.272727	31.1765	22	44	15	15	-1.06	0.897226	0.991701	no	No	1	1	6	16.6667	FUN_002555-T1:c.572A>G; FUN_002556-T1:c.-4351A>G	FUN_002555-T1.cds:p.Lys191Arg	FUN_002555-T1.cds:p.Lys191Arg	FUN_002555-T1:c.572A>G	No	Yes
NODE_26	148997^148998	Insertion	-	AGAAGAAGAAGA	No	12		Heterozygous	12	32	37.5		9	3	27	15	0.25	32.7639	12	42	10	10	0.72	0.148527	0.899682	no	No	1	0	15	0	FUN_002556-T1:c.*497_*508dupAGAAGAAGAAGA; FUN_002557-T1:c.2899_2910dupTCTTCTTCTTCT	FUN_002557-T1.cds:p.Ser967_Ser970dup	FUN_002557-T1.cds:p.Ser967_Ser970dup	FUN_002557-T1:c.2899_2910dupTCTTCTTCTTCT	No	Yes	148997, 149018
NODE_31	14708	SNV	G	A	No	1		Heterozygous	22	44	50		14	17	32	31	0.451613	34.5	31	63	20	20	-0.82	0.955888	0.989934	no	No	1	2	11	18.1818	FUN_002803-T1:c.-363C>T; FUN_002804-T1:c.3G>A; FUN_002805-T1:c.*830C>T; FUN_002806-T1:c.-1966G>A	FUN_002804-T1.cds:p.Met1?	FUN_002804-T1.cds:p.Met1?	FUN_002804-T1:c.3G>A	No	Yes
NODE_31	77612	SNV	A	G	No	1		Heterozygous	22	43	51.1628		19	19	31	38	0.5	33.4091	38	69	14	16	-0.79	0.801406	0.995144	no	No	1	2	11	18.1818	FUN_002827-T1:c.*1112A>G; FUN_002828-T1:c.656A>G; FUN_002829-T1:c.*696T>C	FUN_002828-T1.cds:p.Asp219Gly	FUN_002828-T1.cds:p.Asp219Gly	FUN_002828-T1:c.656A>G	No	Yes
NODE_31	16808..16810	Deletion	ACC	-	No	3		Heterozygous	13	31	41.9355		10	10	27	24	0.5	28.0263	20	51	14	15	-0.56	0.505153	1	no	No	1	2	8	25	FUN_002803-T1:c.-2465_-2463delGGT; FUN_002804-T1:c.*1465_*1467delCCA; FUN_002805-T1:c.-753_-751delGGT; FUN_002806-T1:c.157_159delCCA; FUN_002807-T1:c.*826_*828delGGT	FUN_002806-T1.cds:p.Pro53del	FUN_002806-T1.cds:p.Pro53del	FUN_002806-T1:c.157_159delCCA	No	Yes	16807, 16829	16829: CCA
NODE_32	40139..40144	Deletion	AACAAC	-	No	6		Heterozygous	16	42	38.0952		13	9	35	31	0.409091	35.75	22	66	16	18	1.3	0.331217	0.981016	no	No	1	2	19	10.5263	FUN_002886-T1:c.2640_2645delCAACAA; FUN_002887-T1:c.-533_-528delCAACAA; FUN_002888-T1:c.-3878_-3873delCAACAA	FUN_002886-T1.cds:p.Asn881_Asn882del	FUN_002886-T1.cds:p.Asn881_Asn882del	FUN_002886-T1:c.2640_2645delCAACAA	No	Yes	40155	40155: CAACAA
NODE_32	32298	SNV	C	T	No	1		Heterozygous	14	36	38.8889		11	10	24	30	0.47619	35.4286	21	54	13	11	0.78	0.786612	0.956949	no	No	1	2	14	14.2857	FUN_002882-T1:c.-4588G>A; FUN_002884-T1:c.415G>A; FUN_002885-T1:c.-749C>T	FUN_002884-T1.cds:p.Val139Ile	FUN_002884-T1.cds:p.Val139Ile	FUN_002884-T1:c.415G>A	No	Yes
NODE_32	73334	SNV	C	A	No	1		Heterozygous	12	28	42.8571		12	0	28	5	0	14	12	33	9	10	-3.06	0.728449	0.443966	no	No	1	0	17	0	FUN_002899-T1:c.-3261G>T; FUN_002900-T1:c.982G>T; FUN_002901-T1:c.*1974G>T	FUN_002900-T1.cds:p.Glu328*	FUN_002900-T1.cds:p.Glu328*	FUN_002900-T1:c.982G>T	No	Yes
NODE_33	101073	SNV	A	C	No	1		Heterozygous	12	31	38.7097		7	7	19	23	0.5	33.4167	14	42	8	8	-0.71	0.86067	0.996608	no	No	1	2	6	33.3333	FUN_002971-T1:c.-2944T>G; FUN_002972-T1:c.*1370A>C; FUN_002973-T1:c.1185T>G	FUN_002973-T1.cds:p.Phe395Leu	FUN_002973-T1.cds:p.Phe395Leu	FUN_002973-T1:c.1185T>G	No	Yes
NODE_34	123204	SNV	G	A	No	1		Heterozygous	14	31	45.1613		9	11	24	23	0.45	28.0714	20	47	12	14	-1.67	0.925363	0.987757	no	No	1	1	5	20	FUN_003034-T1:c.-4699C>T; FUN_003036-T1:c.*1165G>A; FUN_003037-T1:c.421G>A; FUN_003038-T1:c.-830G>A	FUN_003037-T1.cds:p.Asp141Asn	FUN_003037-T1.cds:p.Asp141Asn	FUN_003037-T1:c.421G>A	No	Yes
NODE_34	117190..117191	MNV	AT	CC	No	2		Heterozygous	11	30	36.6667		7	10	18	28	0.411765	35.4091	17	46	14	15	1.11	0.993228	1	no	No	1	1	14	7.14286	FUN_003033-T1:c.*1990_*1991delinsCC; FUN_003034-T1:c.1315_1316delinsGG; FUN_003035-T1:c.-1485_-1484delinsCC; FUN_003036-T1:c.-4517_-4516delinsCC	FUN_003034-T1.cds:p.Ile439Gly	FUN_003034-T1.cds:p.Ile439Gly	FUN_003034-T1:c.1315_1316delinsGG	No	Yes
NODE_39	34005..34007	Deletion	TCC	-	No	3		Heterozygous	29	59	49.1525		21	29	49	51	0.42	32.4138	50	100	32	35	-0.56	0.918062	0.953213	no	No	1	2	17	11.7647	FUN_003234-T1:c.-4429_-4427delGGA; FUN_003235-T1:c.-2738_-2736delGGA; FUN_003236-T1:c.*1642_*1644delCCT; FUN_003237-T1:c.856_858delGGA; FUN_003238-T1:c.*1213_*1215delGGA	FUN_003237-T1.cds:p.Gly286del	FUN_003237-T1.cds:p.Gly286del	FUN_003237-T1:c.856_858delGGA	No	Yes	34004, 34020	34020: CCT
NODE_39	52042	SNV	T	C	No	1		Heterozygous	23	40	57.5		22	9	34	20	0.290323	30.7826	31	54	19	20	-0.88	0.964714	0.931378	no	No	1	2	11	18.1818	FUN_003242-T1:c.-3623A>G; FUN_003243-T1:c.-1101A>G; FUN_003244-T1:c.1084A>G; FUN_003245-T1:c.*1790A>G	FUN_003244-T1.cds:p.Met362Val	FUN_003244-T1.cds:p.Met362Val	FUN_003244-T1:c.1084A>G	No	Yes
NODE_39	35961..35962	MNV	AA	GT	No	2		Heterozygous	14	38	36.8421		9	11	24	27	0.45	34.2857	20	51	15	16	1.35	0.886716	1	no	No	1	2	14	14.2857	FUN_003235-T1:c.-4693_-4692delinsAC; FUN_003237-T1:c.-1100_-1099delinsAC; FUN_003238-T1:c.1550_1551delinsAC	FUN_003238-T1.cds:p.Ile517Asn	FUN_003238-T1.cds:p.Ile517Asn	FUN_003238-T1:c.1550_1551delinsAC	No	Yes
NODE_39	8801	SNV	G	C	No	1		Heterozygous	12	31	38.7097		11	9	26	21	0.45	35.25	20	47	10	10	0.51	0.407828	1	no	No	1	2	36	5.55556	FUN_003222-T1:c.-2874C>G; FUN_003223-T1:c.*1602G>C; FUN_003224-T1:c.-398C>G; FUN_003225-T1:c.337C>G; FUN_003226-T1:c.-674G>C; FUN_003227-T1:c.*1642C>G; FUN_003228-T1:c.-4232G>C	FUN_003225-T1.cds:p.Gln113Glu	FUN_003225-T1.cds:p.Gln113Glu	FUN_003225-T1:c.337C>G	No	Yes
NODE_42	90337	SNV	G	A	No	1		Heterozygous	34	53	64.1509		21	31	35	50	0.403846	35.1765	52	85	24	26	1.23	0.988866	1	no	No	1	2	11	18.1818	FUN_003399-T1:c.-1463C>T; FUN_003400-T1:c.1252G>A; FUN_003401-T1:c.*214C>T; FUN_003403-T1:c.-4449G>A	FUN_003400-T1.cds:p.Gly418Ser	FUN_003400-T1.cds:p.Gly418Ser	FUN_003400-T1:c.1252G>A	No	Yes
NODE_42	100363	SNV	T	A	No	1		Heterozygous	19	32	59.375		13	13	19	23	0.5	32.2105	26	42	15	16	-0.94	0.954626	0.998832	no	No	1	2	6	33.3333	FUN_003405-T1:c.1531T>A; FUN_003406-T1:c.*870A>T	FUN_003405-T1.cds:p.Leu511Ile	FUN_003405-T1.cds:p.Leu511Ile	FUN_003405-T1:c.1531T>A	No	Yes
NODE_43	65619	SNV	T	A	No	1		Heterozygous	10	28	35.7143		9	6	26	18	0.4	35.6	15	44	8	8	0.05	0.67047	1	no	No	1	1	10	10	FUN_003429-T1:c.*693T>A; FUN_003430-T1:c.947A>T	FUN_003430-T1.cds:p.Asn316Ile	FUN_003430-T1.cds:p.Asn316Ile	FUN_003430-T1:c.947A>T	No	Yes
NODE_49	80019	SNV	C	T	No	1		Heterozygous	13	29	44.8276		10	11	22	25	0.47619	35.0769	21	47	9	11	-0.77	0.902643	1	no	No	1	1	6	16.6667	FUN_003670-T1:c.-3719G>A; FUN_003671-T1:c.-2631G>A; FUN_003672-T1:c.*843C>T; FUN_003673-T1:c.772G>A; FUN_003674-T1:c.*1218G>A	FUN_003673-T1.cds:p.Val258Ile	FUN_003673-T1.cds:p.Val258Ile	FUN_003673-T1:c.772G>A	No	Yes
NODE_51	32789..32791	Deletion	AAC	-	No	3		Heterozygous	16	34	47.0588		14	9	30	24	0.391304	33.5625	23	54	21	21	-0.93	0.988981	0.991781	no	No	1	2	11	18.1818	FUN_003725-T1:c.797_799delACA	FUN_003725-T1.cds:p.Asn266del	FUN_003725-T1.cds:p.Asn266del	FUN_003725-T1:c.797_799delACA	No	Yes	32810	32810: ACA
NODE_51	60778	SNV	C	A	No	1		Heterozygous	13	30	43.3333		9	7	25	17	0.4375	36	16	42	11	13	0.54	0.983767	0.999824	no	No	1	2	11	18.1818	FUN_003729-T1:c.*506C>A; FUN_003730-T1:c.214G>T; FUN_003731-T1:c.-385C>A	FUN_003730-T1.cds:p.Asp72Tyr	FUN_003730-T1.cds:p.Asp72Tyr	FUN_003730-T1:c.214G>T	No	Yes
NODE_53	2651^2652	Insertion	-	GC	No	2		Heterozygous	33	84	39.2857		10	32	31	79	0.238095	34.3788	42	110	24	27	1.04	0.334451	0.974666	no	No	1	2	36	5.55556	FUN_003791-T1:c.2015_2016insGC; FUN_003792-T1:c.-558-1_-558insGC; FUN_003793-T1:c.-2392-1_-2392insGC	FUN_003791-T1.cds:p.Gln673fs	FUN_003791-T1.cds:p.Gln673fs	FUN_003791-T1:c.2015_2016insGC	Yes	Yes	2651
NODE_53	2652^2653	Insertion	-	G	No	1		Heterozygous	32	84	38.0952		10	31	31	79	0.243902	32.875	41	110	17	19	0.09	0.363369	0.985218	no	No	1	2	35	5.71429	FUN_003791-T1:c.2016_2017insG; FUN_003792-T1:c.-557-1_-557insG; FUN_003793-T1:c.-2391-1_-2391insG	FUN_003791-T1.cds:p.Gln673fs	FUN_003791-T1.cds:p.Gln673fs	FUN_003791-T1:c.2016_2017insG	Yes	Yes	2652
NODE_53	21168..21169	MNV	TA	AT	No	2		Heterozygous	20	45	44.4444		16	15	36	31	0.483871	35.15	31	67	21	24	0.8	0.986537	1	no	No	1	2	10	20	FUN_003798-T1:c.-3899_-3898delinsAT; FUN_003799-T1:c.-2675_-2674delinsAT; FUN_003800-T1:c.*889_*890delinsAT; FUN_003801-T1:c.258_259delinsAT; FUN_003802-T1:c.*158_*159delinsAT; FUN_003803-T1:c.-2587_-2586delinsAT	FUN_003801-T1.cds:p.Ile87Leu	FUN_003801-T1.cds:p.Ile87Leu	FUN_003801-T1:c.258_259delinsAT	No	Yes
NODE_54	81638	SNV	G	A	No	1		Heterozygous	12	32	37.5		9	5	21	18	0.357143	31.75	14	39	11	11	-1.6	0.852942	0.923418	no	No	1	1	9	11.1111	FUN_003848-T1:c.*1722G>A; FUN_003849-T1:c.1327G>A; FUN_003850-T1:c.-703G>A; FUN_003851-T1:c.*1895C>T	FUN_003849-T1.cds:p.Val443Ile	FUN_003849-T1.cds:p.Val443Ile	FUN_003849-T1:c.1327G>A	No	Yes
NODE_55	72382	SNV	G	T	No	1		Heterozygous	18	39	46.1538		8	12	24	21	0.4	35.7778	20	45	16	16	1.25	0.853652	0.815101	no	No	1	2	9	22.2222	FUN_003870-T1:c.*1098G>T; FUN_003871-T1:c.1473C>A; FUN_003872-T1:c.*1782C>A	FUN_003871-T1.cds:p.Phe491Leu	FUN_003871-T1.cds:p.Phe491Leu	FUN_003871-T1:c.1473C>A	Yes	Yes
NODE_55	72384	SNV	A	T	No	1		Heterozygous	18	39	46.1538		8	12	24	21	0.4	32.8889	20	45	16	16	-0.73	0.868484	0.815101	no	No	1	2	9	22.2222	FUN_003870-T1:c.*1100A>T; FUN_003871-T1:c.1471T>A; FUN_003872-T1:c.*1780T>A	FUN_003871-T1.cds:p.Phe491Ile	FUN_003871-T1.cds:p.Phe491Ile	FUN_003871-T1:c.1471T>A	Yes	Yes
NODE_55	74165	SNV	C	A	No	1		Homozygous	32	32	100		18	22	18	22	0.45	34.2188	40	40	28	26		1	1	no	No	1	1	2	50	FUN_003871-T1:c.-311G>T; FUN_003872-T1:c.1106G>T; FUN_003873-T1:c.*1916G>T	FUN_003872-T1.cds:p.*369Leu	FUN_003872-T1.cds:p.*369Leu	FUN_003872-T1:c.1106G>T	No	Yes
NODE_59	54210	SNV	A	G	No	1		Heterozygous	15	41	36.5854		11	14	29	36	0.44	26.3333	25	65	13	14	-2.04	0.957544	1	no	No	1	1	9	11.1111	FUN_004000-T1:c.-4098T>C; FUN_004001-T1:c.-1433T>C; FUN_004002-T1:c.620A>G; FUN_004003-T1:c.-1521A>G; FUN_004004-T1:c.-3867A>G	FUN_004002-T1.cds:p.Glu207Gly	FUN_004002-T1.cds:p.Glu207Gly	FUN_004002-T1:c.620A>G	Yes	Yes
NODE_59	54205	Deletion	T	-	No	1		Heterozygous	14	40	35		10	13	29	36	0.434783	24.4286	23	65	13	13	-1.52	0.973759	1	no	No	1	1	9	11.1111	FUN_004000-T1:c.-4093delA; FUN_004001-T1:c.-1428delA; FUN_004002-T1:c.615delT; FUN_004003-T1:c.-1526delT; FUN_004004-T1:c.-3872delT	FUN_004002-T1.cds:p.Asp205fs	FUN_004002-T1.cds:p.Asp205fs	FUN_004002-T1:c.615delT	Yes	Yes	54204
NODE_59	54207..54208	Deletion	AT	-	No	2		Heterozygous	14	40	35		10	13	29	35	0.434783	34.5	23	64	20	20	1.33	0.848639	1	no	No	1	1	9	11.1111	FUN_004000-T1:c.-4096_-4095delAT; FUN_004001-T1:c.-1431_-1430delAT; FUN_004002-T1:c.617_618delAT; FUN_004003-T1:c.-1524_-1523delAT; FUN_004004-T1:c.-3870_-3869delAT	FUN_004002-T1.cds:p.Asp206fs	FUN_004002-T1.cds:p.Asp206fs	FUN_004002-T1:c.617_618delAT	Yes	Yes	54206
NODE_59	54214	SNV	G	C	No	1		Heterozygous	15	38	39.4737		11	14	26	33	0.44	35.2	25	59	13	14	-0.27	0.919831	1	no	No	1	1	9	11.1111	FUN_004000-T1:c.-4102C>G; FUN_004001-T1:c.-1437C>G; FUN_004002-T1:c.624G>C; FUN_004003-T1:c.-1517G>C; FUN_004004-T1:c.-3863G>C	FUN_004002-T1.cds:p.Glu208Asp	FUN_004002-T1.cds:p.Glu208Asp	FUN_004002-T1:c.624G>C	Yes	Yes
NODE_59	54216	SNV	G	A	No	1		Heterozygous	15	38	39.4737		11	14	25	33	0.44	36	25	58	13	14	0.9	0.931591	1	no	No	1	1	9	11.1111	FUN_004000-T1:c.-4104C>T; FUN_004001-T1:c.-1439C>T; FUN_004002-T1:c.626G>A; FUN_004003-T1:c.-1515G>A; FUN_004004-T1:c.-3861G>A	FUN_004002-T1.cds:p.Gly209Glu	FUN_004002-T1.cds:p.Gly209Glu	FUN_004002-T1:c.626G>A	Yes	Yes
NODE_71	19575	SNV	G	A	No	1		Heterozygous	37	65	56.9231		26	30	47	49	0.464286	34.8378	56	96	25	28	0.07	0.978113	1	no	No	1	2	13	15.3846	FUN_004330-T1:c.*542G>A; FUN_004331-T1:c.188C>T; FUN_004332-T1:c.-893G>A; FUN_004333-T1:c.-3083G>A	FUN_004331-T1.cds:p.Ser63Phe	FUN_004331-T1.cds:p.Ser63Phe	FUN_004331-T1:c.188C>T	No	Yes
NODE_74	45099	SNV	A	G	No	1		Homozygous	25	34	73.5294		20	22	27	28	0.47619	34.96	42	55	20	20		0.959886	1	no	No	1	2	6	33.3333	FUN_004418-T1:c.-4159T>C; FUN_004419-T1:c.349T>C; FUN_004420-T1:c.*1241T>C	FUN_004419-T1.cds:p.Tyr117His	FUN_004419-T1.cds:p.Tyr117His	FUN_004419-T1:c.349T>C	No	Yes
NODE_75	15746..15751	Deletion	ATCATC	-	No	6		Homozygous	15	32	46.875		12	12	23	26	0.5	34.8	24	49	16	17	-0.37	0.34601	1	no	No	1	2	7	28.5714	FUN_004428-T1:c.-4089_-4084delGATGAT; FUN_004429-T1:c.1345_1350delGATGAT; FUN_004430-T1:c.-2739_-2734delTCATCA	FUN_004429-T1.cds:p.Asp449_Asp450del	FUN_004429-T1.cds:p.Asp449_Asp450del	FUN_004429-T1:c.1345_1350delGATGAT	No	Yes	15745, 15755	15755: TCATCA
NODE_79	46740..46742	Deletion	TTA	-	No	3		Heterozygous	11	29	37.931		4	11	14	28	0.266667	32	15	42	13	14	-0.26	0.817219	0.971386	no	No	1	2	8	25	FUN_004531-T1:c.-4805_-4803delTAA; FUN_004532-T1:c.2246_2248delTTA; FUN_004533-T1:c.-1688_-1686delTTA	FUN_004532-T1.cds:p.Val749_Asn750delinsAsp	FUN_004532-T1.cds:p.Val749_Asn750delinsAsp	FUN_004532-T1:c.2246_2248delTTA	No	Yes	46739
NODE_93	12997	SNV	G	A	No	1		Heterozygous	14	33	42.4242		11	9	27	18	0.45	35.7143	20	45	13	13	1.51	0.962076	0.994902	no	No	1	1	8	12.5	FUN_004835-T1:c.-2245C>T; FUN_004837-T1:c.1582G>A; FUN_004838-T1:c.*562C>T	FUN_004837-T1.cds:p.Val528Ile	FUN_004837-T1.cds:p.Val528Ile	FUN_004837-T1:c.1582G>A	No	Yes
NODE_94	25321	SNV	A	C	No	1		Heterozygous	25	63	39.6825		0	25	22	53	0	14.56	25	75	16	17	-2.3	0.0350421	0.0240925	no	No	1	0	31	0	FUN_004861-T1:c.-2668T>G; FUN_004862-T1:c.2270A>C; FUN_004863-T1:c.*150T>G; FUN_004864-T1:c.-3225A>C	FUN_004862-T1.cds:p.Lys757Thr	FUN_004862-T1.cds:p.Lys757Thr	FUN_004862-T1:c.2270A>C	No	Yes
NODE_96	16053	SNV	G	A	No	1		Heterozygous	13	34	38.2353		12	10	29	26	0.454545	35.6923	22	55	11	11	-0.14	0.475083	1	no	No	1	1	6	16.6667	FUN_004890-T1:c.-4330C>T; FUN_004891-T1:c.-2526C>T; FUN_004892-T1:c.*1165G>A; FUN_004893-T1:c.*244G>A; FUN_004894-T1:c.715C>T; FUN_004895-T1:c.*1186C>T; FUN_004897-T1:c.-4723G>A	FUN_004894-T1.cds:p.Leu239Phe	FUN_004894-T1.cds:p.Leu239Phe	FUN_004894-T1:c.715C>T	No	Yes
NODE_96	16007	SNV	C	T	No	1		Heterozygous	11	31	35.4839		10	8	26	23	0.444444	33.9091	18	49	9	9	0.7	0.864563	1	no	No	1	1	6	16.6667	FUN_004890-T1:c.-4284G>A; FUN_004891-T1:c.-2480G>A; FUN_004892-T1:c.*1119C>T; FUN_004893-T1:c.*198C>T; FUN_004894-T1:c.761G>A; FUN_004895-T1:c.*1232G>A; FUN_004897-T1:c.-4769C>T	FUN_004894-T1.cds:p.Arg254His	FUN_004894-T1.cds:p.Arg254His	FUN_004894-T1:c.761G>A	No	Yes
NODE_96	16098	SNV	C	T	No	1		Heterozygous	12	30	40		9	11	22	27	0.45	33.8333	20	49	9	9	-0.53	0.426947	1	no	No	1	1	4	25	FUN_004890-T1:c.-4375G>A; FUN_004891-T1:c.-2571G>A; FUN_004892-T1:c.*1210C>T; FUN_004893-T1:c.*289C>T; FUN_004894-T1:c.670G>A; FUN_004895-T1:c.*1141G>A; FUN_004897-T1:c.-4678C>T	FUN_004894-T1.cds:p.Glu224Lys	FUN_004894-T1.cds:p.Glu224Lys	FUN_004894-T1:c.670G>A	No	Yes
NODE_105	26724^26725	Insertion	-	GGT	No	3		Heterozygous	21	44	47.7273		14	21	33	42	0.4	33.7619	35	75	27	26	1.97	0.632217	0.998571	no	No	1	2	14	14.2857	FUN_005055-T1:c.*446_*446+1insTGG; FUN_005056-T1:c.1188_1189insACC; FUN_005057-T1:c.-1518-1_-1518insTGG	FUN_005056-T1.cds:p.Ala396_Ala397insThr	FUN_005056-T1.cds:p.Ala396_Ala397insThr	FUN_005056-T1:c.1188_1189insACC	No	Yes	26724, 26726	26726: TGG
NODE_117	7313	SNV	C	T	No	1		Heterozygous	28	65	43.0769		19	24	47	58	0.44186	35.7143	43	105	16	21	0.66	0.963184	1	no	No	1	2	15	13.3333	FUN_005224-T1:c.-3717G>A; FUN_005225-T1:c.809C>T; FUN_005226-T1:c.*266G>A	FUN_005225-T1.cds:p.Thr270Ile	FUN_005225-T1.cds:p.Thr270Ile	FUN_005225-T1:c.809C>T	No	Yes
NODE_118	18274	SNV	G	T	No	1		Heterozygous	18	47	38.2979		0	18	12	38	0	14	18	50	13	12	-4.3	0.125278	0.125863	no	No	1	1	26	3.84615	FUN_005241-T1:c.*1611G>T; FUN_005242-T1:c.934G>T; FUN_005243-T1:c.-164G>T; FUN_005244-T1:c.*1511C>A	FUN_005242-T1.cds:p.Asp312Tyr	FUN_005242-T1.cds:p.Asp312Tyr	FUN_005242-T1:c.934G>T	No	Yes
NODE_128	26310..26312	Deletion	TAG	-	No	3		Heterozygous	19	50	38		15	16	38	43	0.483871	35.1579	31	81	25	27	-1.13	0.992096	1	no	No	1	2	12	16.6667	FUN_005369-T1:c.-3563_-3561delCTA; FUN_005370-T1:c.1513_1515delAGT; FUN_005371-T1:c.*1232_*1234delCTA	FUN_005370-T1.cds:p.Ser505del	FUN_005370-T1.cds:p.Ser505del	FUN_005370-T1:c.1513_1515delAGT	No	Yes	26322, 26309	26322: AGT
NODE_128	7905..7910	Deletion	ACCAAT	-	No	6		Heterozygous	16	35	45.7143		10	12	27	30	0.454545	34.125	22	57	15	16	0.03	0.484717	1	no	No	1	2	14	14.2857	FUN_005360-T1:c.-4338_-4333delATTGGT; FUN_005361-T1:c.-1168_-1163delATTGGT; FUN_005362-T1:c.377_382delCAATAC; FUN_005363-T1:c.*393_*398delATTGGT; FUN_005364-T1:c.*1927_*1932delATTGGT	FUN_005362-T1.cds:p.Pro126_Ile127del	FUN_005362-T1.cds:p.Pro126_Ile127del	FUN_005362-T1:c.377_382delCAATAC	No	Yes	7904, 7906	7906: CAATAC
NODE_128	18172	SNV	C	G	No	1		Heterozygous	17	33	51.5152		16	11	30	23	0.407407	35.5294	27	53	14	14	0.07	0.956853	1	no	No	1	1	9	11.1111	FUN_005365-T1:c.-3955G>C; FUN_005367-T1:c.1574G>C; FUN_005368-T1:c.-1848C>G	FUN_005367-T1.cds:p.Ser525Thr	FUN_005367-T1.cds:p.Ser525Thr	FUN_005367-T1:c.1574G>C	No	Yes
NODE_161	4908	SNV	C	A	No	1		Heterozygous	11	31	35.4839		0	11	9	28	0	17.2727	11	37	8	10	-3.2	0.0230111	0.274153	no	No	1	1	15	6.66667	FUN_005666-T1:c.-4439G>T; FUN_005667-T1:c.-2792G>T; FUN_005668-T1:c.*1649C>A; FUN_005669-T1:c.1399C>A; FUN_005670-T1:c.-701C>A	FUN_005669-T1.cds:p.Gln467Lys	FUN_005669-T1.cds:p.Gln467Lys	FUN_005669-T1:c.1399C>A	No	Yes
NODE_189	6224	SNV	G	A	No	1		Heterozygous	21	35	60		19	19	28	30	0.5	35.4286	38	58	20	19	0.35	0.990922	1	no	No	1	2	7	28.5714	FUN_005800-T1:c.-1612C>T; FUN_005801-T1:c.788C>T	FUN_005801-T1.cds:p.Thr263Ile	FUN_005801-T1.cds:p.Thr263Ile	FUN_005801-T1:c.788C>T	No	Yes
NODE_198	218	Deletion	C	-	No	1		Heterozygous	12	32	37.5		6	10	21	23	0.375	35.3333	16	44	9	10	0.23	0.330372	0.920414	no	No	1	0	4	0	FUN_005820-T1:c.1717delG	FUN_005820-T1.cds:p.Glu573fs	FUN_005820-T1.cds:p.Glu573fs	FUN_005820-T1:c.1717delG	No	Yes	217
NODE_212	1160	SNV	C	T	No	1		Heterozygous	14	29	48.2759		10	10	22	22	0.5	35.0714	20	44	11	11	-0.02	0.704849	1	no	No	1	2	12	16.6667	FUN_005846-T1:c.845G>A	FUN_005846-T1.cds:p.Arg282Lys	FUN_005846-T1.cds:p.Arg282Lys	FUN_005846-T1:c.845G>A	No	Yes
Gene mutations in NFAP2-tolerant and FLC-resistant strains were omitted if the identified mutations were listed above. These mutations are highlighted in yellow in the respective mutation lists of strains.
