# Supplementary material for: The Neosartorya (Aspergillus) fischeri antifungal protein NFAP2 has low potential to trigger resistance development in Candida albicans in vitro
Source: Microbiol Spectr. 2024 Nov 19;13(1):e01273-24. doi: 10.1128/spectrum.01273-24 (PMC11705825; doi:10.1128/spectrum.01273-24)
Supplement: Supplemental file S3 — Sequences of the mutated gene regions in comparison with that of the wild-type. [file spectrum.01273-24-s0003.txt]

SUPPLEMENTARY FILE 3 Sequences of the mutated gene regions in the generated NFAP2- (NFAP2-4) and FLC-resistant (FLC-/3, 5 and 6) Candida albicans strains in comparison with that of the wild-type (WT). FLC: fluconazole, NFAP2: Neosartorya (Aspergillus) fischeri antifungal protein 2.

>CHC1_FLC-3
GAGGGGATGCATTCACTGGCTTTATCAGGGTTGACTCTAACCAAGTTTTGAATCAAATTG
GTGTAATCAGGATTGTAACCAACTTTTTGACAGTATGGCAAAATTTTATCAAATTGACCT
AATTCAGCTAAACAAGAAACCACTTTGATATTTACATTGGCTCTAATGTAAACATCAAAT
GGCCAAATTGGATCCATGGAAAAATTGGCCAATTCCCCCAATTCCTCCGAAAAAGGCCAT
TTGGCCTCCTTCCACCCTTTTTCCAAAAAAGGGTTAACAACCTGGTGGAAAAATGGTTTT
TGCCATTTCATCCAATCCAAATTGGTCCAAATACCCCCGGCCAAACAAATGGAAAAATAT
TGGAAAATTTGTGAATTTTTGCCCGGTTTAAGAATAATATTCCTTCATTTTGTTAAGGGA
TCCTGGATACCCCATTGGTCCAAAGAAACCGCCACCTTTACCGCATTTCAAACAACATTT
CATTCATAAAAAGGGACACAACGAACCGATTTAGCACTTAACGTAATTGACTGAACTGAA
GGATATATCGCTGCATGTGTGCCAACTTTTAGATTTGACTCAATCTACAAGCAAGAT

>CHC1_WT
AAGGATGAATTCCTGGGCTTTATCAGGGTTGACTCTAACCAAGTTTTGAATCAAATTGGT
GTAATCAGGATTGTAACCAACTTTTTGACAGTATGGCAAAATTTTATCAAATTGACCTAA
TTCAGCTAAACAAGAAACCACTTTGATATTTACATTGGCTCTAATATAAACAGCAAGTGC
CAAAGTTGTATCATTGTAAGACTTGACGATATCCCCTAATTCTTCTGAAGATGTCAATTT
GTCTTCTTTCAACCATTTTTCAAATAATGGTTTACGATCTTGTTGTAAAACTGGTTTTGC
CAATTCAATCGATTCAAATTTGTTCAAAGTACCTCTGTCTAACAAAGTGGAGAAATATTG
CAAAATTGGTGATATTTGGCCTGGTTGAGGAGTAATATTCTTCAATTTGTTGATGGTATC
TTGAGTACGCAATTGCTCAGATGAAGCGGCAACTTAGGGGGCATTTAAAAAAA

>INP51_FLC-5
CCTAATGGATTATCAGTTTATGCATCAACATTTAATGTAAATGGGTCAGTTTATGAAGGC
GATATTGACAAATGGATATACCCAGAGGAAAATGATTATGACTTGATTTTTGTTGGACTA
CAAGAAATTGTCGTGCTTAACGCAGGACAAATGGTGAATACTGATTTCCGAAATAAGACC
CAATGGGAAAGAAAGATTTTGGGCGTGTTGCAAAAACGGAACAAATACATGGTGATGTGG
AGTGGTCAATTGGGAGGGGTTGCCTTGTATTTTTTTGTGAAAGAGTCACAAGTCAAATAT
GTTTCCAATGTTGAATGTTCTTTCAAAAAAACCGGTCTTGGTGGAGTATCAGCTAATAAA
GGTGGGATAGCTGTGAGTTTCAAGTTTTCCGATACCACTATTTGTTTTGTGTCTGCTCAT
CTTGCAGCGGGGCTAAGCAACATTGAGGAAAGACACCAAAACTATAAAGCACTAATTAAG
GGGATCCAGTTTTCGAAAAATCGACGCATTCAAAACCATGACGCTGTTATTTGGTTGGGT
GATTTCAATTACAGAATTGATTTGACTAATGATCAAGTAAAACCAATGATTTTACAAAAA
TTATACGCCAAGATCTTTGAATGTGATCAATTGAATAAGCAAATGGCTAATGGGGAAAGT
TTCCCATTTTTTTCAGAACAAGAAATTAACTTCCCACCAACTTATAAATTTGATAAAGGT
ACCAAAGTTTACGATACTAGTGAAAAGCAGAGAATCCCGGCATGGACAGATCGTATATTA
TTTCTTTCACGACAAAATCTTATAGAACCATTGCTGTACAATTCTTGCCAAAACTTGACT
TTTTCTGATCATCGACCCGTTTATGCTACATTCAAGATTACAGTTAAAATAATAAACCAC
ACAATTAAAAAGAATCTATCTGACGAAATATATAAAAACTACAAAGACAGTCATAATGGT
ATATTTGATATTTTAGTGAAATCATTTGATAATAAGGAATTAAATGAAGAAAAGGACGCC
AGTTTGCCTGCACCCAGTTCAGATAAACATAAATGGTGGTTAGAAGGGGGTAAAGCTGCA
AAAATTATAATCCCAGGTCTTGAAGATGATAAAATGGTTATGAATACCAAAGACAAACAA
AAAAACAAACGGGAGAAAAAAAAAATGT

>INP51_WT
CCTAATGGATTATCAGTTTATGCATCAACATTTAATGTAAATGGGTCAGTTTATGAAGGC
GATATTGACAAATGGATATACCCAGAGGAAAATGATTATGACTTGATTTTTGTTGGACTA
CAAGAAATTGTCGTGCTTAACGCAGGACAAATGGTGAATACTGATTTCCGAAATAAGACC
CAATGGGAAAGAAAGATTTTGGGCGTGTTGCAAAAACGGAACAAATACATGGTGATGTGG
AGTGGTCAATTGGGAGGGGTTGCCTTGTATTTTTTTGTGAAAGAGTCACAAGTCAAATAT
GTTTCCAATGTTGAATGTTCTTTCAAAAAAACCGGTCTTGGTGGAGTATCAGCTAATAAA
GGTGGGATAGCTGTGAGTTTCAAGTTTTCCGATACCACTATTTGTTTTGTGTCTGCTCAT
CTTGCAGCGGGGCTAAGCAACATTGAGGAAAGACACCAAAACTATAAAGCACTAATTAAG
GGGATCCAGTTTTCGAAAAATCGACGCATTCAAAACCATGACGCTGTTATTTGGTTGGGT
GATTTCAATTACAGAATTGATTTGACTAATGATCAAGTAAAACCAATGATTTTACAAAAA
TTATACGCCAAGATCTTTGAATGTGATCAATTGAATAAGCAAATGGCTAATGGGGAAAGT
TTCCCATTTTTTTCAGAACAAGAAATTAACTTCCCACCAACTTATAAATTTGATAAAGGT
ACCAAAGTTTACGATACTAGTGAAAAGCAGAGAATCCCGGCATGGACAGATCGTATATTA
TTTCTTTCACGACAAAATCTTATAGAACCATTGCTGTACAATTCTTGCCAAAACTTGACT
TTTTCTGATCATCGACCCGTTTATGCTACATTCAAGATTACAGTTAAAATAATAAACCAC
ACAATTAAAAAGAATCTATCTGACGAAATATATAAAAACTACAATGACAGTCATAATGGT
ATATTTGATATTCTAGTGAAATCATTTGATAATAAGGAATTAAATGAAGAAAAGGACGCC
AGTTTGCCTGCACCCAGTTCAGAAAAACATAACTGGTGGTTAGAAGGAAGATAAAGCTGC
ATAAATTATAATCCCGGGCTTGAAAAGAAAAAAAGAAAAAAAACACAGGACGACAACAAA
CAACAAAAAAACAAAAAAAAAATCAACTCCAACTTACGCATATTAATACCATAATATAAA
TCCTCAGAG

PTC2_FLC-3
TCATTGGGAGAGGGGAAACGATGGATTGAAGAAGATGATGATGAAGAAAAAATATTGAAA
GGAGAAGAAGAGATCAAGATGAATCCAATTTAAATGGAGGAGCTATTTCTTTACAGAAAT
TATTGGCTTCTAATGCTATAACAAATGAAAATGGTGTAATATATTTAGATACTTCATCAG
CTCAATCTCTTTTAGCTCATTTTGGTGTTGCTGATGCAGGTGCCCATGGAGATGAAGAGG
ATGAAGAAGAAGAAGGAGAAGATGTTCATCAAGGACTCGCGCATGAAGAAGAAGAAGAAG
AAGAAAAAGAAGGATCCAGAATTGAAGAA

>PTC2_WT
TATTGGAGAGTGGATCGATGGATGAAGAAGATGATGATGAAGAAAAAATATTGAAAGGAG
AAGAAGAGATCAAGATGAATCCAATTTAAATGGAGGAGCTATTTCTTTACAGAAATTATT
GGCTTCTAATGCTATAACAAATGAAAATGGTGTAATATATTTAGATACTTCATCAGCTCA
ATCTCTTTTAGCTCATTTTGGTGTTGCTGATGCAGGTGCCCATGGAGATGAAGAGGATGA
AGAAGAAGAAGGAGAAGAAGATCATGTTCGTCTCGGACTCGAGCATGAAGAAGAAGAAGA
AGAAGAAGAATAAGAAAATGGATAAAAGATTGAAGAAA

>RIM101_FLC-6
ATAAGCTTGGGAATGGGCTCATAACACCACCAGTGGGATCATCACACAAAGAAGGGTTGG
TTAATAACCATAACGGATACTTGCCATCTTATCCTCAAATCAACCGTTCTTTGCCATATT
CTTCTGGTGTGGCACAACAACCACCAAGTGCATTAGAGTTTGGCGGTGTTTCAACCTACC
AGAAATCTGCACAATTATATGAAGAAGACAGCAGCGACAGTTCAGAGGAAGACGATTGCA
GCACTTCTTCAGAAGACGAGCTTGACACCTTGTTTGATAAATTAAACATCGATGACAATA
AAGTTGAAGAAGTGACGATTGATGGGTTCAATTTGAAGGATGTTGCCAAGCACAGAGAAA
AAA

>RIM101_WT
CTCAGCTTGGGCATGGGCTCATAACACCACCAGTGGGATCATCACACAAAGAAGGGTTGG
TTAATAACCATAACGGATACTTGCCATCTTATCCTCAAATCAACCGTTCTTTGCCATATT
CTTCTGGTGTGGCACAACAACCACCAAGTGCATTAGAGTTTGGCGGTGTTTCAACCTACC
AGAAATCTGCACAATTATATGAAGAAGACAGCAGCGACAGTTCAGAGGAAGACGATTACA
GCACTTCTTCAGAAGACGAGCTTGACACCTTGTTTGATAAATTAAACATCGATGACAATA
AAGTTGAAGAAGTGACGATTGATGGGTTCAATTTGAAGGATGTTGCCAGCCAACAGAAGA
AAAA

>UBIP_NFAP2-4
AAAACGCGTCATTTCAACAGTATTTGAGAACTCCAAAATCAGCTTCTAGTCCTAAATTTC
AATTGACTGCTACTAATTTCTCCAATCAGACCACTCCAGCGTTTGGCTCTGTTGCCACTT
TTTCCAATAATTCTTTCTTACCTGATGGTAGCGACAGTGATTTACTTCCAGCCAATGCCC
AATTCACACCAATCACACCGGGAATTGTCAACTACAATACATATATGGCAACTCAATCAG
TGCAACCAAACAATAAATTTGAACCACTGTTGAGTACACCAAATTCTGTTAATGGTGTTT
CTAATTCGCCGGTACAATTTTCGCCTCCTACACAACAATATCCTCCTTCTTCTTCTTCAT
CTTCATCTTCTGCTCCTGCTTCAACTGTTGATTCTACTGTTGGTGAAAAGACTGGTGCAA
CAATTGGTTTGGGTGTGAGTATTGAACCTGCTGTAAAGCACAAAAAACAGCCATCGCCTC
ATCAACAAGCTGCTTTACATTTCCAACAACAATTGAATAATGAAGCTGCAGCTAAGACAC
ATAAGCACAGTGGGCCGGTAGAATCAAACTTC

>UBIP_WT
CCTGCTTCTTATTCAATTGTTGTTGGAAATGTAAAGCAGCTTGTTGATGAGGCGATGGCT
GTTTTTTGTGCTTTACAGCAGGTTCAATACTCACACCCAAACCAATTGTTGCACCAGTCT
TTTCACCAACAGTAGAATCAACAGTTGAAGCAGGAGCAGAAGATGAAGATGAAGAAGAAG
GAGGATGATGTTGTTGTGGAGGAGGCGAATATTGTGCCGGAGGAGTAAAATCACCATTAG
CAAGAATTTGCTGCACTCACCAGTGTTTCAGATTTATTGTTTGGTTGCACTGATTGGGTT
GCCTTATATGTATTGTATTTGACAATTCCCGGGGTGATTGGTGTTAATTGGGCATTGGCT
GTAAATTGATCATTGTCTCTACCATCATGTATGAAACAACTATTGGAAAAAATGGAATTA
TAGCCAAACGCTGGAATGGACTGATTGGATAAATTGGTCTGATTCAATTGAATTTTTAGG
ACTAAATTCTGATTTTGGACTTCTCAAATACTGTTGAAATTGCCGCTGTTGTTGATGTTG
CCTGCTGTTGGATCCTGCATCCATGAACCACCAACAACTAACAACTAACGGTGCAACTCA
ACAGCTACTTGCAGAACTCCAAAAATCAACTGTCTAGATCCTAAATAATCAGTTGACTGC
TCACAAAATTATCTCCTAGTCACGACCACTTCCGGCTGTTCAGGTCTCTACTCGTCACTT
CTTTCGAGTAAATTCTGATCTCTACCTGAATGGGTGAGGCCACCGCTGACTGATACTTCC
GACCAATGCCCTGATTCGACCCACTCACACCGGGGCAATTGCTCACCTACCACTACAGAG
TTTGGGCAAACTCACTCAGATGGCACCCAACCAATAAATTTGGATACACTGTATGAATTA
CACCAAAAGTCTGTTTTAGGAGGTGATTTACAAAAATCCCGGATACAAATTTTTCCCGTC
TACACAACAACTATTCTTCCTTTCTCCTTCATTCAACTTTCAGCCTTCCGGCTCCGGGAT
TTCACCTTGCTTGTATTCTTTTCCTGTTTTGTTGTTAAAAAACCCCGGGGCTTCCCACCA
TTTGGGTTTTTTCCGTGTTGGAAAAATAAATGAAAACGCCTTGCTAAAAGAAAAAAAAAA
GGGTCTCTTCCCTACCCCCCAGACTTCTTTTTTTGTTTTTTCTACAAACAATTTGAAACA
TAGTGAAAACCCTTCCCCCCTTCAAAAAACATTAAAACCCCACCTGGGGAAGATGTTGAA
AAAAAGTTTTTCCTTATACCCCACAAAATAAAATTAACACAAGAGCGAAATGGGCT
